# Supplementary material for: Development of a new antigen-based microarray platform for screening and detection of human IgG antibodies against SARS-CoV-2
Source: Sci Rep. 2022 May 16;12:8067. doi: 10.1038/s41598-022-10823-7 (PMC9109672; doi:10.1038/s41598-022-10823-7)
Supplement: Supplementary file 1 — Supplementary Information. [file 41598_2022_10823_MOESM1_ESM.zip]

Archive with 5 entries (4 files):
- Supplemental_File/
- Supplemental_File/Figure_S1.pdf
- Supplemental_File/Figure_S2.pdf
- Supplemental_File/Supplementary_Information.docx
- Supplemental_File/Table_S8_a_to_d.xlsx
