# Supplementary material for: Development of a new antigen-based microarray platform for screening and detection of human IgG antibodies against SARS-CoV-2
Source: Sci Rep. 2022 May 16;12:8067. doi: 10.1038/s41598-022-10823-7 (PMC9109672; doi:10.1038/s41598-022-10823-7)
Supplement: Supplementary file 1 — Supplementary Information. [file 41598_2022_10823_MOESM1_ESM.zip › Supplemental_File/Table_S8_a_to_d.xlsx]

## Sheet: a.) CoNAN sera
substance	J-001	J-002	J-003	J-004	J-005	J-006	J-007	J-008	J-009	J-010	J-011	J-012	J-013	J-014	J-015	J-016	J-017	J-018	J-019	J-020	J-021	J-022	J-023	J-024	J-025	J-026	J-027	J-028	J-029	J-030	J-031	J-032	J-033	J-034	J-035	J-036	J-037	J-038	J-039	J-040	J-041	J-042	J-043	J-044	J-045	J-046	J-047	J-048	J-049
Ag_Spike-01_0.1	0.000228	-0.0081	-0.00401933	-0.0110833	-0.000111667	-0.008556	0.0157893	-0.00948133	0.000941667	0.000954	-0.00127867	0.00938167	-0.0103147	-0.015065	0.00340567	-0.005046	0.012728	-0.00969533	-0.00303467	-0.0112087	-0.000502	0.00165933	-0.007582	0.00313767	-0.0189433	-0.00743133	-0.007869	0.00225367	0.000400333	-0.00576433	-0.00855733	-0.00209033	0.000516333	-0.00929567	-0.00117833	-0.00133967	-0.00151133	0.0315723	0.000135	-0.000558	-0.005321	-0.003289	0.0102027	-0.020292	-0.009659	0.004633	-0.002455	-0.00888	-0.00871833
Ag_Spike-01_0.2	-0.000399	-0.009866	-0.0114663	-0.0201583	-0.002273	-0.006129	-0.00803067	-0.011449	0.000213667	0.00150133	0.000187333	0.0159923	-0.00876867	-0.0113323	0.000618667	-0.000462	0.0145127	-0.006594	-0.00953533	-0.0135757	0.00054	-0.00280933	-0.008519	0.002944	-0.023518	-0.00334567	-0.0138167	0.002348	0.002709	-0.00795733	-0.00538867	-0.004973	0.000625667	0.00534067	0.00134333	-0.00489867	0.00573433	0.0642947	0.002783	0.00146267	-0.00756433	-0.009665	-0.000261667	-0.0237293	-0.00955533	0.00633867	-0.000719667	-0.0031	-0.00925767
Ag_Spike-01_0.5	0.000648333	-0.011676	-0.001806	-0.0194727	0.000225333	-0.00333433	-0.00717767	-0.0105637	0.001093	0.00550833	0.00133367	0.0265883	-0.006099	-0.017577	0.002297	0.00749367	0.028768	-0.00642533	-0.00861067	-0.0147453	-0.000947333	0.00247233	-0.009818	0.00149433	-0.018031	-0.00322267	-0.0114563	0.00396467	0.00235067	-0.00618467	-0.005302	0.000154	0.000435333	-0.00849167	0.000555333	-0.00784433	0.0457037	0.081762	0.005816	-6.2e-05	-0.0100273	-0.0103043	0.00131233	-0.0198493	-0.0116833	0.0103057	-0.00261833	-0.0127183	-0.00876433
Ag_Spike-02_0.1	-0.000639333	0.01872	0.002011	-0.0110493	-0.00140467	-0.000984667	0.0005385	-0.009465	-0.00124733	0.0156033	0.000383	0.0238583	0.00932767	-0.00187933	0.0232567	0.000940667	0.0215665	-0.00430167	-0.0120817	-0.001659	-0.001768	0.00403433	-0.00564733	-0.0122177	0.0385263	-0.001384	0.000618	0.00774533	-0.000840667	-0.0025485	0.0261777	-0.008274	0.0191	0.00599167	-0.00130767	0.007056	0.0191293	0.0932875	0.004176	-0.0016725	-0.00811867	-0.00563833	0.0002925	0.00187733	0.0112227	0.015914	0.011013	-0.00258067	0.0154927
Ag_Spike-02_0.2	0.00130767	-0.007258	0.00214867	-0.0143327	-0.00209033	-0.00138967	0.000923667	-0.0142587	-0.006708	0.01942	0.000588667	0.024255	0.00201767	-0.006623	0.00349833	-0.003751	0.0338747	-0.00351	0.0497847	-0.0103957	-0.00518	0.00181933	-0.004425	-0.0126853	0.0280307	0.00130567	0.00142433	0.00683133	-0.000744667	-0.000350333	0.00327433	-0.0149915	0.0167357	0.00565	0.00306433	-0.00407867	0.0242427	0.111404	0.03765	-0.005164	-0.0117797	0.001875	0.000502667	-0.00526767	0.00201233	0.0123777	0.00970567	-0.00556333	-0.0107993
Ag_Spike-02_0.45	-0.000357333	-0.014301	-0.00526867	-0.0183363	-0.000323667	-0.00605367	-0.0137067	-0.0145433	0.018245	0.0405047	-0.000102333	0.033032	-0.00976967	-0.0158113	-0.000332	-0.00483833	0.0232063	-0.0129207	-0.011024	-0.01008	0.002066	0.00145567	-0.00866967	0.00294633	-0.0186367	-0.0108163	-0.0094385	0.012931	0.000565333	-0.00713967	-0.0123123	0.00579933	-0.000862333	-0.013537	-0.00216033	-0.00649	0.036812	0.072816	0.008775	-0.00200167	-0.00703767	-0.008893	0.00674	-0.0199277	-0.012501	0.00381633	0.00255	-0.00981	-0.00862533
Ag_Spike-03_0.1	0.000603333	-0.004399	-0.010878	-0.0103333	-0.00427533	-0.000174	0.000383333	-0.0136537	-0.00764933	-0.001371	-9.06667e-05	0.0510913	0.001043	-0.002519	0.00296367	-0.002264	0.00202167	-0.00214667	-0.012791	-0.010499	0.00455533	-0.000412	-0.0154153	-0.0106403	0.002655	0.00393033	0.00191067	0.01499	-0.000328	0.001169	0.00394933	-0.007556	-0.00106	-0.00190667	0.003748	-0.002335	-0.000154	0.103823	0.0107237	-0.000592667	-0.0178043	-0.000612667	-0.00198267	-0.00320033	-0.00107067	-0.00515033	-0.008402	-0.007107	-0.00511067
Ag_Spike-03_0.2	-0.000183333	-0.0164	-0.007254	-0.0172183	0.00126267	-0.00328	-0.010929	-0.0131227	-0.000237333	0.001449	9.4e-05	0.048843	-0.009836	-0.0113737	0.017166	-0.01054	-0.00439167	-0.00954367	-0.00897633	-0.00914867	0.00278333	-0.00131733	-0.0125477	0.000616667	-0.020937	-0.0105303	-0.00906233	-0.000409	0.000489667	-0.00704333	-0.0123977	0.00622933	0.000459333	-0.0128173	-0.000308667	-0.00723967	-0.00184633	0.078518	0.00548167	-0.002183	-0.0141877	-0.00927	0.00139533	-0.0218423	-0.011418	-0.00153333	0.0133797	-0.012531	-0.00954033
Ag_Spike-03_0.5	-0.001087	-0.0126087	-0.006058	-0.0186967	-4.53333e-05	-0.00706367	-0.012566	-0.0138077	0.0201463	-0.002002	-0.00106567	0.048015	-0.0089	-0.014563	0.002362	-0.007734	-0.002946	-0.00884867	-0.00996933	-0.0121437	0.000263	0.000228	-0.011455	0.00107833	-0.0196467	-0.00479267	-0.009323	-0.00131867	0.000692667	-0.00838033	-0.00700367	0.00365033	0.00134433	-0.012004	-0.00520467	-0.00861533	-0.00429533	0.0758083	-0.00473567	0.000953333	-0.001096	-0.0102873	0.00115233	-0.0218053	-0.0109967	0.0263747	0.00625133	-0.011476	-0.0138717
Ag_Spike-04_0.1	-0.00242833	0.00278667	-0.00934867	-0.001119	0.00290867	0.000716667	0.00268367	0.00222333	0.000524667	0.041532	0.00789867	0.00136633	-2.8e-05	-0.00272367	-0.00271633	-0.000607333	0.00417933	0.00756967	0.000672	-0.000958333	0.005248	0.000954667	-0.00021	4.36667e-05	-0.00566	0.00649333	-0.00270667	0.00227867	0.00235033	0.00867567	0.00846467	-0.011974	0.000324	-0.00352733	-0.00127267	-0.00840567	0.00134767	0.00188167	0.0190153	0.00461567	-0.002635	-0.003189	0.001829	-0.004554	-0.005039	0.00015	0.059553	-0.00364667	0.100938
Ag_Spike-04_0.2	-0.000182	-0.00478733	0.019853	-6.66667e-05	-0.000260333	0.001643	0.00574167	-0.00021	-0.00202433	0.0900677	0.0196077	0.001445	0.009579	0.000846	0.00485633	0.00999467	0.0185587	0.024449	0.000319	-0.00252167	0.0100023	0.000114333	0.00134467	0.000330333	-0.00569133	0.00881933	-0.000231333	0.00135033	0.00422733	0.000296667	0.00230733	-0.0109553	0.00228	-0.006433	-0.000736333	-0.00922267	0.000554	0.009756	0.022194	0.0106697	-0.007135	0.0105813	0.005224	-0.00749967	-0.00205067	0.00242867	0.194275	-0.001478	0.075943
Ag_Spike-04_0.45	0.00365833	0.00501467	0.0550505	0.023258	-0.000278333	0.00843133	0.008225	-0.000113333	-0.004062	0.0934283	0.0339213	0.00844367	0.018061	0.00845333	0.006817	0.051852	0.0316197	0.049027	0.00560633	0.0251417	0.0101423	0.004605	0.000242333	-0.000755	0.00460833	0.004158	-0.000885	0.002128	0.00365467	0.001452	0.00082	0.00846133	0.00343	0.002918	0.00322633	-0.00140367	0.00170033	0.0187155	0.0388077	0.00991567	0.00260833	0.0429923	0.0237463	-0.003069	0.005716	0.00641233	0.180345	-0.003818	0.154012
Ag_Spike-05_0.2	0.0106707	0.031885	0.0214275	-0.00503933	0.0222257	0.0179237	0.0834317	-0.000107667	0.0201525	0.0522123	0.045206	0.017714	0.0160333	0.067266	0.009105	0.034953	0.0774343	0.0514643	0.0027395	0.0011935	0.0824257	0.005203	0.0138783	0.0173793	0.0136197	0.0846117	0.010456	0.0175767	0.026294	0.048077	0.00478733	0.0347767	0.0151813	0.006195	0.016849	0.00271767	0.00709167	0.0530707	0.0399737	0.01873	0.0015545	0.041458	0.042285	0.0132607	0.004003	0.0299127	0.154234	0.0647957	0.084779
Ag_Spike-05_0.27	0.005168	0.0307195	0.0311983	-0.0007335	0.009732	0.0185083	0.0629463	0.0190857	0.0381587	0.0693053	0.060349	0.029471	0.0411103	0.0105795	0.016748	0.0393027	0.114922	0.0916043	0.0512953	-0.000586667	0.143157	0.00995067	-0.01437	-0.00244367	0.0342143	0.0825837	0.000979333	0.005182	0.014754	0.0445037	0.00862133	0.0185793	0.00412533	0.0076525	0.002349	0.00276267	0.00319633	0.0915963	0.028152	0.0163197	0.003602	0.049251	0.0874587	-0.000101667	0.0362623	0.0224627	0.126717	0.0758343	0.128045
Ag_Spike-06_0.1	0.00504433	-0.000569333	0.0334713	0.00310833	0.0407243	0.0463997	0.0334047	0.112382	0.012755	0.080323	0.044955	0.094179	0.381534	-0.00196567	0.0201033	0.103545	0.162457	0.230189	-0.0152397	0.048981	0.0520903	0.00136133	0.028982	0.00504833	0.088768	-0.00207433	0.0147073	0.002832	0.0442283	0.081958	0.042057	0.005488	0.00425533	0.0501483	0.002241	-0.00925933	-0.002426	0.0504337	0.0891065	0.0106843	0.0846073	0.0519797	0.0378363	-0.00101167	0.062925	0.0621973	0.0401907	-0.003591	0.087251
Ag_Spike-06_0.2	0.0162673	0.0270763	0.084376	0.0266333	0.0960007	0.104394	0.116996	0.130429	0.0343893	0.128634	0.106174	0.134396	0.395079	0.016305	0.042683	0.197615	0.351796	0.366087	-0.012505	0.061237	0.117412	0.040517	0.068585	0.0114363	0.193036	0.030108	0.019817	0.0185867	0.104802	0.177669	0.0998947	0.0565507	0.0491807	0.0827743	0.028197	0.015564	0.0152617	0.125135	0.220748	0.030379	0.241832	0.14975	0.0866817	0.019934	0.161897	0.15253	0.0648077	0.0268567	0.173218
Ag_Spike-06_0.5	0.0164637	0.0385967	0.0983747	0.058739	0.126811	0.0954747	0.100862	0.150817	0.047517	0.163859	0.109168	0.135043	0.383294	0.0308657	0.0474593	0.241555	0.417113	0.434305	-0.00921167	0.075089	0.140645	0.01573	0.0806873	0.00919867	0.234282	0.034946	0.022828	0.0194847	0.137135	0.206945	0.124752	0.0399523	0.0396637	0.097986	0.012864	0.0200507	0.0327217	0.150769	0.145805	0.0284307	0.225347	0.17239	0.105147	0.0254443	0.198556	0.161988	0.0421487	0.035679	0.225002
Ag_Spike-07_0.1	0.00107067	-0.00222233	0.021161	-0.00401767	-0.00277967	0.00310433	0.00805667	-0.00186233	0.01154	0.009589	0.0170493	0.00235667	0.001571	0.000429	0.00447333	0.007841	0.017334	0.00755633	-0.00964767	-0.0127277	0.00142	0.004188	-0.01211	0.005723	0.00560033	-0.00311033	0.00946667	0.00281333	0.0329203	0.00842	0.004783	0.007378	0.00830033	0.00941267	0.003853	0.00259067	0.00381467	0.00254833	0.0133637	0.0133453	-0.003986	-0.00403167	0.00613633	0.00156067	-0.004963	0.011357	-0.00306167	-0.00472667	-0.00797333
Ag_Spike-07_0.2	0.005743	-0.0106597	-0.000141333	0.00879733	-0.00450067	0.00267467	0.003849	-0.001422	0.00306967	0.0581757	0.000955333	0.000988	-0.00193967	0.000572	0.002387	0.00660267	0.046693	0.0139493	-0.007113	-0.0141847	0.00168267	-0.000964	-0.00801433	0.015068	0.006874	-0.00179367	0.00194267	0.000863	0.022559	-0.00072	0.0326423	0.008762	0.003017	0.00786967	0.00468467	0.00345733	0.016232	0.00377967	0.0753387	0.00145867	-0.00983667	-0.00155067	0.00412933	0.00435233	0.00252867	0.010852	-0.00502067	-0.006526	4.7e-05
Ag_Spike-07_0.5	0.00024	-0.00495367	-0.00231267	0.0192823	0.00497933	-0.004027	0.00238733	-0.005846	0.00389967	0.0244967	0.0180957	-0.000385667	-0.000229667	0.00916333	0.002013	0.009285	0.0536157	0.00219367	-0.0115207	-0.00966433	0.00368567	0.00506767	-0.0125467	0.0177293	0.000624667	0.002538	-0.00210767	0.00292933	0.00783367	0.00181733	0.000648	-0.00344733	-0.000757333	0.005696	-0.000117	-0.001545	-0.007869	0.00267867	0.06017	0.003547	-0.0133583	-0.00751633	0.00445067	0.0177927	0.001413	0.000674	-0.000844333	-0.0146107	-0.014015
Ag_Spike-08_0.1	0.00766767	0.00142733	0.0196057	-0.001921	0.00148433	0.00546867	0.00562567	0.01768	0.013294	0.0151737	0.004258	0.016987	0.00156333	0.00706633	0.0232273	0.004791	0.00685867	0.0355837	-0.005774	-0.00625633	0.0286417	-0.00162667	0.0179863	0.0015825	0.012798	0.00158267	0.0086965	0.00106133	-0.0015455	0.0121357	0.00124567	-0.0064345	0.0277057	0.0125097	0.00668333	-0.004739	-0.00106	0.0801817	0.007012	0.008774	-0.0111563	0.016778	0.0106543	0.0150927	0.001223	0.025479	-0.000506	0.0129123	0.0181867
Ag_Spike-08_0.2	-0.00269633	0.00708133	0.00121733	-0.00128533	-0.00177367	0.00267767	-0.00132133	0.0358673	0.00225833	0.020042	0.002606	0.0281293	0.00122467	0.00336233	0.0163367	0.0263953	0.00879267	-0.00443333	-0.00506033	-0.010147	0.0291243	0.0107327	0.0119873	-0.00945667	0.0753847	0.000150667	0.00442567	-0.001419	0.0241643	0.0136557	0.000174333	0.00439833	0.011268	0.00271633	0.00580333	-0.00258367	-0.0004825	0.0617033	0.0211103	0.00459767	0.008598	0.00333233	0.0288913	-0.007429	0.0167447	0.0155313	-0.00106233	-0.00464567	-0.00203267
Ag_Spike-08_0.5	-0.000201	-0.001993	0.003984	-0.009656	0.004894	-0.000303333	0.001396	-0.0028875	0.00900767	0.00906567	-0.0005185	0.004929	0.00323833	0.0106453	0.00340633	0.0126007	0.001909	-0.00130267	-0.000316	-0.00343433	0.0114127	0.00885733	0.0964535	-0.00606567	0.0051365	0.008516	0.0182563	-0.00114133	-0.0003	-0.000943	0.023825	0.00707767	0.0290737	0.00640233	0.001441	-0.00194133	0.018058	0.053716	0.0280115	0.011185	0.00710033	-0.00266933	-0.001348	-0.003955	0.00136533	0.018356	-0.00480967	-0.00694367	0.00328933
Ag_Spike-09_0.1	0.013104	-0.00533067	-0.0043385	-0.008221	0.0192683	0.020398	-0.0006305	-0.006062	0.0105823	0.0234683	0.004994	0.0007585	0.000777	0.012687	0.007474	0.024137	0.0407243	0.0110157	-0.00264367	0.0206087	0.001572	0.011404	-0.0011005	0.125865	0.00382533	0.002773	0.00045	0.00715567	0.063015	0.006616	0.007604	0.0234657	0.0182713	0.0269183	0.0377667	-0.00106267	0.0531233	0.0207873	0.129338	0.009612	0.0087285	-0.003834	0.0232223	-0.0008215	-0.00409133	0.0168745	0.0120143	-0.0122797	0.0126663
Ag_Spike-09_0.2	0.00329867	0.061824	0.0108827	0.00537	0.0541763	0.002988	0.00702467	-0.001445	0.0133415	0.008872	0.00335667	0.00115733	-0.002199	0.0022455	0.005493	0.00284833	0.116107	0.0115257	0.0133563	-0.000617	0.0317223	0.001056	-0.00410833	0.0771285	0.00428833	0.00201667	0.001432	0.00286167	0.0018	0.158308	0.002136	-0.008464	0.016779	0.0229853	0.00570267	-0.000454	0.0318253	0.0343333	0.0050655	-0.000360667	-0.000579667	0.003019	0.0578393	-0.00387033	0.00921733	0.036531	-0.003674	0.027681	0.0211253
Ag_Spike-09_0.5	0.00854067	0.015717	0.0340063	0.00569467	-0.001111	0.00489367	0.006524	0.055012	0.032328	0.009274	0.000782333	0.005522	0.019883	0.014353	0.0318537	0.00899967	0.088828	0.0501863	-0.004692	0.008758	0.0422095	0.0115197	-0.007646	0.063267	0.0228003	0.0160473	0.0125097	0.00670633	0.0096635	0.0417013	0.0146777	-0.009428	0.028757	0.0016955	0.0165243	0.00362033	0.0008955	0.0749407	0.0450967	0.00331	0.00531633	0.0226947	0.0827433	0.001833	-0.000433	0.0022215	0.000486333	0.012195	0.005378
Ag_nucleocapsid-01_0.1	0.040381	0.007241	0.025394	-0.0101595	0.0304587	0.0268345	0.032912	0.0209943	0.0444667	0.0542803	0.0465187	0.0803273	0.0302163	0.0982337	0.0177345	0.100898	0.063835	0.0518767	0.0165995	0.018697	0.0507657	0.070935	0.0430553	0.098371	0.0395477	0.0516087	0.0379037	0.0793647	0.030605	0.0411197	0.036541	0.0177385	0.0389635	0.029586	0.0322625	0.038811	0.027393	0.183754	0.0610275	0.0196255	0.0418095	0.0584837	0.0755283	0.0302373	0.073037	0.0527327	0.038522	0.194256	0.0977055
Ag_nucleocapsid-01_0.2	0.0403257	0.04474	0.0240185	-0.010313	0.0356547	0.02015	0.019889	0.0414475	0.0290915	0.03822	0.0555535	0.048684	0.0324685	0.0882617	0.0572073	0.130255	0.107324	0.113965	-0.001631	0.0900015	0.103524	0.039668	0.035177	0.078594	0.0608925	0.0878495	0.039757	0.138955	0.0388465	0.182151	0.050899	0.0507705	0.0791943	0.0573385	0.080509	0.0820177	0.169675	0.141896	0.174879	0.0457153	0.0515515	0.0360985	0.162418	0.029801	0.128389	0.034903	0.045761	0.102249	0.063413
Ag_nucleocapsid-01_0.5	0.067332	0.0585155	0.031508	0.221692	0.0447425	0.123256	0.0890537	0.0751813	0.055238	0.103251	0.0684455	0.077645	0.073845	0.0674475	0.042592	0.107388	0.121179	0.206259	0.030395	0.128238	0.094122	0.078129	0.100878	0.166631	0.118356	0.225647	0.105051	0.100906	0.10285	0.177101	0.152335	0.156829	0.142891	0.109789	0.182663	0.194245	0.140572	0.225036	0.259721	0.063691	0.0944077	0.143842	0.264523	0.084623	0.0652157	0.123354	0.042619	0.14918	0.135569
Ag_nucleocapsid-02_0.1	0.015163	0.107596	0.028115	0.037606	0.0115413	0.00862133	0.0504713	0.012885	0.017351	0.065414	0.0381323	0.0266995	0.0149927	0.0458705	0.0185213	0.083011	0.132461	0.026492	0.0652045	-0.004256	0.0529263	0.0440407	0.0327935	0.015499	0.00342667	0.015999	0.00798933	0.0406427	0.0377815	0.066507	0.00380033	0.0203333	0.01771	-0.00102233	0.0506803	0.007856	0.070197	0.0526047	0.048818	0.016045	0.0227943	0.0517407	0.0762223	0.0678955	-0.0118225	0.021504	0.031521	0.051655	0.0614245
Ag_nucleocapsid-02_0.2	0.015665	0.142518	0.0356093	0.015327	0.021425	0.0273785	0.042286	0.053578	0.0216077	0.0650477	0.082075	0.053658	0.0421157		0.0215873	0.082921	0.082313	0.067737	0.063469	0.095731	0.0858373	0.0489677	0.04926	0.0313883	0.032837	0.048206	0.0373713	0.0719763	0.0388463	0.0288885	0.021792	0.041421	0.027479	0.0407797	0.016871	0.0408033	0.0424203	0.104095	0.051616	0.0464077	0.0237433	0.0365375	0.0845133	0.041593	0.0357933	0.0424983	0.0431893	0.0928943	0.203081
Ag_nucleocapsid-02_0.5	0.0219167	0.03174	0.0486823	0.073151	0.018403	0.034966	0.0330377	0.0467803	0.0185107	0.0850897	0.122332	0.0715763	0.0589643	0.0489633	0.0296183	0.0408117	0.101104	0.11031		0.0807375	0.094161	0.0300823	0.008152	0.053805	0.0935037	0.049853	0.0453897	0.0415757	0.046671	0.0744677	0.0508467	0.066236	0.0251277	0.056963	0.0211473	0.0511753	0.0787423	0.112541	0.0598093	0.0256367	0.02847	0.0509187	0.069677	-0.008043	0.040506	0.0518367	0.0459723	0.124934	0.302567
Ag_nucleocapsid-03_0.1	0.044459	0.0716607	0.0283245	0.006619	0.0422757	0.0455133	0.0539475	0.0489557	0.0262115	0.0696517	0.032781	0.042969	0.0892453	0.086118	0.0251	0.126392	0.0678447	0.060248	0.0291093	0.0331255	0.0836023	0.0897667	0.0970147	0.0482755	0.114468	0.234942	0.07866	0.097368	0.0759025	0.0590015	0.105637	0.032427	0.11018	0.130241	0.096503	0.10694	0.0788957	0.182668	0.2798	0.047925	0.106761	0.0392845	0.061076	0.0931455	0.033449	0.0910415	0.066306	0.0758125	0.280284
Ag_nucleocapsid-03_0.2	0.096653	0.032157	0.034127	0.0386895	0.0436355	0.0449595	0.0689725	0.072227	0.0732345	0.075197	0.0812225	0.0837155	0.0862363	0.10421	0.105527	0.106156	0.107434	0.119406	0.123395	0.124462	0.130489	0.130586	0.132618	0.134954	0.139611	0.142563	0.142923	0.150375	0.210813	0.270085	0.271215		0.32612	0.411358	0.351653	0.560234	0.560771	0.31688	0.331939	0.112233	0.124668	0.156702	0.234881	0.072975	0.0652617	0.176198	0.0861135	0.242854	0.174756
Ag_nucleocapsid-03_0.5	0.119877	0.063969	0.039342	0.187727	0.066392	0.075509	0.084952	0.202116	0.0344	0.159306	0.190369	0.116621	0.0629735	0.115726	0.031579	0.0770825	0.272391	0.277271	0.197647	0.0626	0.178337	0.097407	0.0633515	0.492753	0.24626	0.112838	0.074714	0.140318	0.177727	0.257468	0.228657	0.013229	0.0706895	0.031008	0.598407	0.26521	0.687349	0.406664	0.548311	0.087417	0.326697	0.209748	0.557302	0.0198875	0.206621	0.051318	0.124575	0.164637	0.220726
Ag_nucleocapsid-04_0.1	0.033581	0.044103	0.0346605	-0.00615	0.0230337	0.02655	0.0437867	0.015994	0.028184	0.0586637	0.071177	0.04152	0.0610185	0.007301	0.0384233	0.103354	0.139205	0.0631407	0.0371907	0.0976873	0.101702	0.0511647	0.049134	0.0590637	0.019675	0.0715645	0.05075	0.0712343	0.0432737	0.050367	0.029885	0.025679	0.0070625	0.033449	0.034473	0.035545	0.065061	0.08157	0.0590225	0.0285443	0.056222	0.029384	0.072817	0.0132857	0.021189	0.0479847	0.038245	0.0644165	0.0551677
Ag_nucleocapsid-04_0.2	0.0226643	0.0603173	0.046176	0.057149	0.0250837	0.0280437	0.038131	0.0341407	0.0368773	0.060143	0.0583373	0.0518583	0.0518947	0.023558	0.0388323	0.0777557	0.089862	0.065743	0.0326377	0.0549513	0.078854	0.046487	0.033546	0.0908403	0.0343937	0.0389455	0.0552187	0.052094	0.046732	0.043971	0.0326625	0.0440337	0.0473713	0.088628	0.046865	0.0706067	0.067766	0.10204	0.0848303	0.037228	0.050466	0.0350233	0.0835857	0.0395395	0.029697	0.059799	0.0793803	0.0858883	0.079536
Ag_nucleocapsid-04_0.5	0.0363587	0.054821	0.0526915	0.090172	0.0424387	0.0375663	0.0382957	0.043281	0.029146	0.0906573	0.0596557	0.0913413	0.0719873	0.0361253	0.072829	0.087843	0.12854	0.094294	0.089675	0.066179	0.091854	0.0553507	0.0745233	0.135606	0.0281905	0.139662	0.076015	0.0721595	0.0466565	0.070635	0.047841	0.0450705	0.037898	0.0503995	0.0233395	0.061511	0.0817395	0.131445	0.082304	0.0469435	0.068227	0.0542147	0.075037	0.0804315	0.120483	0.0586313	0.0742357	0.141566	0.105332
Ag_nucleocapsid-05_0.1	0.0198943	0.013404	0.0257307	-0.0126395	0.010185	0.027715	0.0299437	0.0311407	0.0264727	0.036777	0.0384433	0.0357107	0.019208	0.0779955	0.037081	0.0512297	0.0812325	0.0724043	-0.006001	0.0337487	0.0661273	0.035728	0.0469687	0.0343973	-0.004398	0.018246	0.041427	0.060676	0.039114	0.0183773	0.04716	0.0313347	0.040143	0.034102	0.0243443	0.0423693	0.0479005	0.058137	0.0766117	0.0243983	0.020919	0.0305573	0.045769	0.022315	0.0408747	0.097362	0.0323227	0.044215	0.0466337
Ag_nucleocapsid-05_0.2	0.0348053	0.008401	0.0317583	0.055076	0.0154677	0.0218747	0.0521293	0.039769	0.016625	0.033094	0.040284	0.039447	0.0185295	-0.014732	0.0149307	0.0358797	0.040394	0.0514855	0.101711	0.0377903	0.0632113	0.0345903	0.0212373	0.0320053	-0.005197	0.0275075	0.0368165	0.0395867	0.034492	0.033998	0.0438857	0.0450907	0.046925	0.10768	0.017179	0.0385603	0.0412983	0.0725173	0.0519393	0.0321523	0.0347667	0.0350635	0.0564567	0.0263685	0.089779	0.0238933	0.050632	0.0742973	0.064501
Ag_nucleocapsid-05_0.5	0.0234007	0.0598615	0.0235517	0.107046	0.011234	0.0216163	0.0372597	0.0237597	0.022208	0.045514	0.0351127	0.0508583	0.0515245	-0.007501	0.0233553	0.022712	0.087113	0.064484	0.07603	0.115307	0.0596763	0.0281813	0.0565853	0.029424	-0.007116	0.0850583	0.043708	0.0295867	0.0425453	0.0385707	0.0292073	0.034979	0.0290303	0.00579833	0.0201533	0.0333647	0.038059	0.0771517	0.0426857	0.034998	0.0279095	0.111626	0.0535737	0.071512	0.0502335	0.021264	0.0828907	0.0623787	0.0613727
Ag_nucleocapsid-06_0.1	0.00513667	-0.0179397	-0.00844533	-0.0122365	0.000948667	-0.00624033	-0.0113097	-0.0126803	0.00398667	0.0116957	0.00102133	0.00157667	-0.0124257	-0.0137567	0.00249567	0.004335	0.001533	-0.0131903	-0.00649267	-0.00926867	0.00976433	0.00514867	-0.000874	0.00215067	-0.0165087	-0.00171067	-0.010196	0.04451	0.000481667	0.000961667	-0.0135677	-0.00185867	0.00130133	-0.011272	0.003389	-0.000549	-0.001626	-0.00262333	0.0138177	-0.00127933	-0.002971	-0.00913833	0.00521733	-0.0167397	-0.013811	0.001449	0.0177103	0.0253967	-0.00322333
Ag_nucleocapsid-06_0.2	-0.00144567	-0.008792	-0.008239	-0.0163283	0.001092	0.001639	-0.0166627	-0.00918767	0.0127393	0.056022	0.00625967	0.0344477	-0.0146617	-0.0191547	0.016287	0.030709	-0.0107613	0.00269	-0.0108113	-0.0140803	0.0479273	0.0263607	0.0163547	0.0132997	-0.0153727	0.0139417	0.005501	0.0553923	0.0113483	0.017333	0.00563967	0.00345367	0.00305933	0.029784	0.0187055	0.064989	0.0261917	0.006214	0.0269423	0.0128237	0.0142027	-0.00831267	0.0211333	-0.017746	-0.00967133	0.012351	0.0379323	0.061135	0.0344633
Ag_nucleocapsid-06_0.3	0.005632	-0.0094825	-0.00552567	-0.013114	0.007732	0.021768	-0.006853	-0.00586033	0.0128573	0.0832133	0.0271943	0.020878	0.003131	-0.0132123	0.00571233	0.0367123	-0.005594	0.032539	-0.01036	0.0100677	0.081878	0.0266033	0.016743	0.0129373	-0.00780733	0.023939	0.017249	0.0459103	0.0193863	0.0150637	0.002189	0.00562133	0.00118567	0.0172547	0.014225	0.034453	0.0319337	0.024162	0.0438905	0.0124823	0.011874	-0.0089295	0.041438	-0.015559	0.0558043	0.0195433	0.058761	0.0756093	0.0427617
Ag_nucleocapsid-07_0.1	0.0840797	0.282289	0.047018	0.012727	0.0268965	0.054071	0.0488545	0.4804	0.13478	0.152997	0.137821	0.071884	0.015049	0.107638	0.144638	0.0538235	0.285178	0.60536	0.0834815	0.063956	0.236395	0.307059	0.087628	0.080079	0.520888	0.059831	0.0838715	0.186552	0.0536815	0.232991	0.232207	0.0931185	0.208394	0.069547	0.042272	0.080607	0.0673205	0.315886	0.090401	0.032897	0.093998	0.04596	0.550958	0.0304615	0.040956	0.307053	0.0899945	0.121061	0.373231
Ag_nucleocapsid-07_0.2	0.056057	0.409985	0.0659115	0.0820375	0.0407635	0.0573777	0.06313	0.487497	0.06883	0.195693	0.141179	0.0927583	0.0684085	0.032915	0.056254	0.0558133	0.245242	0.485434	0.127881	0.0505625	0.218746	0.0393855	0.104351	0.149289	0.592292	0.090066	0.0535325	0.250636	0.054277	0.192288	0.226689	0.274644	0.286302	0.115921	0.045058	0.142978	0.0841265	0.423564	0.394593	0.039307	0.107912	0.074298	0.25119	0.01904	0.0567225	0.397118	0.201892	0.360672	0.0658165
Ag_nucleocapsid-08_0.1	0.293094	0.19332	0.0886855	0.141446	0.120744	0.069254	0.102855	0.708681	0.354779	0.120233	0.0641975	0.0290245	0.408806	0.385707	0.041395	0.48788	0.369628	0.635058	0.223972	0.127122	0.407414	0.087099	0.0408635	0.149898	0.370523	0.111309	0.0111737	0.355774	0.0613645		0.382807	0.214448	0.280964	0.300429	0.193625	0.462301	0.054435	0.339371	0.125042	0.0261453	0.782081	0.0151265	0.273734	0.0144805	0.483845	0.155847	0.00987667	0.0423615	0.0904523
Ag_nucleocapsid-08_0.2	0.351226	0.036734	0.178168	0.142188	0.0189265	0.093484	0.104816	0.578589	0.309423	0.111627	0.0936767	0.0616925	0.457105	0.382845	0.0554125	0.511856	0.307771	0.551214	0.062856	0.123531	0.143564	0.105448	0.0484217	0.0879655	0.36315	0.129472	0.0110317	0.340087	0.051055	0.145757	0.398205	0.253473	0.301585	0.344925	0.141778	0.496219	0.0394975	0.127422	0.069195	0.0202265	0.764672	0.0116115	0.079701	0.0190385	0.53313	0.162574	0.00224033	0.0443213	0.087915
Ag_nucleocapsid-08_0.45	0.30389	0.0312627	0.241622	0.161754	0.0492187	0.06891	0.153597	0.0505813	0.333891	0.050569	0.079948	0.121492	0.560566	0.362193	0.023134	0.471069	0.152086	0.107579	0.209729	0.154078	0.154558	0.509191	0.0400087	0.0390347	0.136234	0.168575	0.0270937	0.345422	0.0575543	0.115502	0.455324	0.290189	0.306579	0.451177	0.124486	0.534835	0.0506465	0.034982	0.120486	0.0338223	0.766331	0.0374887	0.0502863	0.032789	0.552939	0.345054	0.0802495	0.0873943	0.138042
Ag_nucleocapsid-09_0.1	0.00394433	0.00385033	0.003698	0.0134227	0.006085	0.002122	0.002014	0.00388433	0.017979	0.000722333	0.00303267	0.00428233	0.00295633	0.00125767	0.009615	0.00156433	0.000759	0.001862	0.00292667	0.00889267	0.001922	0.0127813	0.00139867	0.00859933	0.000251333	0.000747333	0.00978567	0.00624333	0.0221293	0.00738167	0.030611	0.00504567	0.0190953	0.022002	0.0430097	0.0114057	0.003173	0.001477	0.0390837	0.018843	0.00560867	0.00303733	0.00595233	0.0140807	0.000634667	0.0240587	0.02225	0.00184467	0.007631
Ag_nucleocapsid-09_0.2	0.0333317	0.0378257	0.0291145	0.0485263	0.0352197	0.0483527	0.037752	0.0229783	0.037246	0.047661	0.010448	0.016985	0.012481	0.045657	0.0646383	0.105151	0.031166	0.024164	0.00891567	0.002493	0.142833	0.050551	0.0514305	0.01662	0.020938	0.0170507	0.021787	0.0226093	0.018358	0.13686	0.038752	0.019798	0.0276963	0.027698	0.0405565	0.00586333	0.032759	0.027032	0.216653	0.0528477	0.04499	0.0173635	0.127683	-0.001556	-0.002239	0.03156	0.071168	0.011602	0.0167633
Ag_nucleocapsid-09_0.35	0.0359857	0.417336	0.0297505	0.076216	0.178375	0.0396035	0.124382	0.330042	0.13711	0.11109	0.154761	0.123061	0.0603945	0.103639	0.168653	0.0908755	0.399479	0.326796	-0.0031	0.101685	0.332398	0.0728925	0.034533	0.019347	0.301119	0.0887605	0.0629537	0.0704427	0.0389775	0.4257	0.0421977	0.044189	0.030727	0.0526775	0.044281	0.0259593	0.0825145	0.403285	0.156654	0.0524985	0.176991	0.007131	0.518108	0.0503085	-0.003471	0.213027	0.0270185	0.197259	0.267465
Ag_Diphteria_0.3	-0.00434667	0.82367	0.826407	0.609234	0.589132	0.25091	0.842485	0.838266	0.848221	0.827217	0.792418	0.657907	0.148675	0.738785	0.306777	0.699108	0.821528	0.810017	-0.0160977	0.822788	0.78984	0.80612	0.67516	0.415123	0.764912	0.746351	0.322191	0.696966	0.831797	0.344431	0.645454	0.783343	0.517383	0.827671	0.708428	0.591068	0.83715	0.794746	0.828216	0.727231	0.624243	0.842919	0.843683	0.790989	0.807635	0.680276	0.78025	0.733309	0.54098
Ag_Tetanus_0.3	0.687664	0.843792	0.845836	0.836412	0.843744	0.742576	0.851937	0.838134	0.836679	0.700345	0.851944	0.82709	0.825414	0.852392	0.821948	0.766549	0.842503	0.829743	0.833843	0.828862	0.835714	0.834851	0.826169	0.836658	0.864394	0.798431	0.842263	0.83821	0.838356	0.855719	0.844677	0.845528	0.795569	0.839859	0.835605	0.829374	0.864469	0.83584	0.836343	0.812869	0.86001	0.853292	0.861845	0.823567	0.846348	0.857429	0.840386	0.827035	0.831294
Ag_Measles_0.5	0.213437	0.307746	0.623537	0.193366	0.259302	0.218534	0.448308	0.3674	0.463747	0.25808	0.155588	0.382716	0.269304	0.324646	0.288879	0.231421	0.115928	0.267756	0.325313	0.320216	0.433345	0.395757	0.506396	0.067159	0.234194	0.28541	0.459001	0.656793	0.507979	0.392283	0.468146	0.437812	0.397046	0.396736	0.266477	0.334607	0.530856	0.289226	0.390471	0.30164	0.474277	0.409902	0.368283	0.147734	0.219488	0.445438	0.349022	0.387072	0.438751
Ag_Influenza_0.2	0.695339	0.794074	0.676928	0.74962	0.746025	0.717072	0.770611	0.790076	0.767856	0.765397	0.753524	0.676473	0.65873	0.714221	0.688089	0.66158	0.654755	0.747006	0.66994	0.562289	0.690501	0.785502	0.734347	0.72321	0.792977	0.641217	0.707807	0.810723	0.820817	0.825789	0.756196	0.832293	0.74861	0.701074	0.742944	0.673235	0.787834	0.706325	0.793382	0.566705	0.760602	0.547734	0.789874	0.67205	0.564633	0.811833	0.656963	0.562172	0.654106
Ag_RSV_0.5	0.399168	0.544094	0.723675	0.349494	0.628396	0.656925	0.694459	0.713401	0.609217	0.416284	0.702994	0.741577	0.587582	0.708509	0.578175	0.635425	0.594949	0.540179	0.543583	0.502701	0.529467	0.72625	0.711472	0.630947	0.6928	0.61913	0.513135	0.739945	0.70186	0.718857	0.765076	0.733168	0.697753	0.740351	0.76504	0.596911	0.671512	0.652294	0.733257	0.580016	0.549769	0.790929	0.659473	0.58598	0.603254	0.756619	0.532169	0.690076	0.6618
Peptid_Polio	0.121407	0.00261533	0.0245663	0.255427	0.261663	0.602859	0.618084	0.800964	0.566262	0.028181	0.393176	0.00736233	0.001999	0.832128	0.0556557	0.269799	0.71306	0.664306	0.724433	0.072549	0.339933	0.0284407	0.392691	0.437112	0.793022	0.230176	0.144614	0.578736	0.411555	0.099096	0.682617	0.779574	0.695958	0.00416067	0.490399	0.763239	0.784303	0.731869	0.821981	0.002165	0.004041	0.636242	0.787469	0.765398	-0.00686567	0.741613	0.698756	0.745977	0.0106813
Peptid_C.trach-01	0.00527033	-8e-06	0.00267367	0.00497433	0.00249467	0.000980333	-0.000678333	0.00590033	0.002989	0.00519533	0.00484433	0.000431667	-0.00124267	-0.000115	-0.00128733	0.00561767	0.004574	0.00752833	0.000663667	0.00231833	0.00356233	0.00619667	-0.00430767	0.00646567	0.0155667	0.00414867	0.00323833	0.020444	0.009671	0.0218057	-4.1e-05	0.008732	0.00715	-0.000479667	0.000467	0.002607	0.0193333	0.002902	0.0249787	0.00243733	0.001401	-0.00167667	0.221011	0.00437533	0.000240333	0.0162963	0.073612	0.000769	-0.001973
Peptid_C.trach-02	-0.000107	0.000521333	0.00280133	0.00254267	0.0465333	-0.004992	0.00378767	-0.00126433	0.0045	0.000121333	0.006376	-0.000179667	-0.003454	0.00143767	-0.001485	0.00387767	-0.000195333	-0.00172633	0.00120633	0.00120633	0.00181633	-0.000798	-0.00262967	-0.00501567	0.00264567	0.00227733	-0.002503	0.000468333	-0.001462	0.000799333	0.00510767	-0.001582	-0.000846333	-0.000227	-0.001483	0.002578	-0.0117297	-0.001956	0.588075	-0.000935	-8.86667e-05	-0.003109	0.01931	-0.00212333	-0.00156233	0.00114233	0.0165265	0.00181333	-0.000477
Peptid_C.trach-03	0.000415667	0.001381	0.031533	0.001129	0.000484667	-0.000294	-0.001505	0.002885	0.002993	-0.00245367	0.000806667	0.000911667	0.00219933	0.000426333	0.001738	0.00100233	-0.00246833	0.00247467	0.000644333	-0.000859	0.007002	0.00330767	0.00252167	0.000599	-0.00178233	9.8e-05	-0.000178667	0.00828167	0.00131833	0.00408833	0.00431867	0.003752	0.00122633	-0.002828	-0.00407333	0.00313267	0.005536	0.00177433	-0.000373	0.00153067	0.002078	0.000885	0.0200337	0.00498667	0.00148767	0.001829	0.00144733	-0.000945	0.000109333
Peptid_C.trach-04	0.000959	0.016733	0.000104333	0.012219	0.001227	0.035311	0.000241333	0.00130567	0.000272	0.00462	0.00225167	0.00140867	0.000899333	0.0133377	0.000781667	0.002815	0.00442767	0.017261	0.00266333	0.00578333	0.00171833	0.00270667	0.002948	0.002369	0.0007925	0.0151673	0.00147567	0.036675	0.026119	0.0400205	0.000185667	0.00255467	3.93333e-05	-0.000221333	0.0370303	0.001643	0.004811	0.008341	0.01736	0.00429433	0.0330073	0.001218	0.334303	0.00656767	0.00259267	0.00171933	0.0166213	0.00108033	0.008039
Peptid_C.trach-05	-0.00152	0.00171967	0.00210567	0.00274	-0.000822333	-0.00126667	0.0173523	-0.00169267	-0.00200167	-0.000331667	-0.000491667	-0.00113	0.00157267	0.00224267	-0.000627667	0.00208267	0.00542267	-0.000732667	0.000807	0.024756	-0.001503	-2.76667e-05	-0.000836667	0.003619	0.003376	-0.001084	0.000666333	0.0979367	0.000811667	-0.00195833	-0.00350233	0.011122	0.000939667	-0.00547233	0.001951	0.00294333	0.00197433	0.000756333	0.0231665	0.00153833	0.00420733	-0.002374	-0.00108733	0.00339167	0.00240433	0.000384333	0.0060375	0.000903333	0.00174667
Peptid_C.trach-06	-0.001898	-0.000581667	0.00224	-0.00103633	-0.000736333	-0.00389133	0.00205933	-0.004812	0.00551067	-0.00443267	-0.00420467	0.000870333	0.0298913	0.000565667	-0.000773333	-0.00363867	0.000402667	-0.000981	0.002106	0.00112733	0.000928667	-0.00116267	0.002013	0.00323333	0.000690333	0.00106567	0.00108333	-0.001292	0.001826	-0.003929	0.000249333	-0.000557	-0.000723	-0.00519067	0.00197933	-0.001748	0.0019205	-0.004993	0.03655	-0.003501	-0.000421667	0.00104267	0.000653333	0.000813667	-3.83333e-05	0.001109	-0.0143163	0.002001	0.000700667
human-IgG_0.05	0.845099	0.844098	0.8496	0.823149	0.838199	0.837353	0.840254	0.837172	0.845956	0.836803	0.848046	0.846086	0.848495	0.839733	0.836088	0.836226	0.841471	0.833862	0.839394	0.834418	0.842279	0.852385	0.84685	0.832537	0.851271	0.83097	0.844114	0.855638	0.837378	0.857827	0.846508	0.858931	0.849852	0.842774	0.84956	0.842084	0.862686	0.842938	0.842128	0.835373	0.859072	0.846649	0.851389	0.841694	0.843694	0.853878	0.847751	0.833494	0.835026
human-IgG_0.1	0.854976	0.859326	0.853614	0.847572	0.856064	0.848167	0.855444	0.857126	0.858534	0.84705	0.858612	0.858641	0.856043	0.855807	0.850074	0.852046	0.854009	0.854206	0.85426	0.854205	0.854817	0.861067	0.854395	0.845594	0.865953	0.845853	0.852548	0.86552	0.848549	0.867697	0.857309	0.865971	0.855575	0.852386	0.865863	0.849651	0.870491	0.855523	0.847662	0.849193	0.866909	0.855288	0.868063	0.849121	0.864087	0.864812	0.866544	0.85069	0.848989
human-IgG_0.15	0.849247	0.85242	0.848205	0.841259	0.848295	0.842406	0.848061	0.849108	0.851913	0.843559	0.851201	0.848822	0.854093	0.845751	0.844176	0.846113	0.848318	0.847475	0.84402	0.844693	0.849809	0.855819	0.846841	0.843134	0.859683	0.839653	0.850803	0.859768	0.843907	0.860352	0.853539	0.861393	0.849054	0.846838	0.862154	0.840816	0.867251	0.850294	0.841419	0.842732	0.862116	0.846177	0.862511	0.845354	0.852247	0.86006	0.862018	0.84038	0.842608
human-IgG_0.2	0.850896	0.851642	0.849714	0.84381	0.849567	0.844196	0.852884	0.847949	0.853981	0.847508	0.855696	0.856114	0.857942	0.850374	0.847221	0.849179	0.854432	0.846671	0.845928	0.845007	0.852815	0.859607	0.848204	0.848019	0.862914	0.845729	0.855778	0.864637	0.847664	0.86132	0.856686	0.862136	0.84869	0.848631	0.863236	0.846501	0.869229	0.849137	0.841576	0.845216	0.858997	0.849927	0.865684	0.851378	0.856892	0.863936	0.863062	0.844706	0.845767
human-IgM_0.1	0.057177	0.0303823	0.077906	0.0237287	0.0384097	0.0589883	0.0431943	0.0328203	0.069979	0.0690403	0.0719043	0.061091	0.0471443	0.0344503	0.0468403	0.0512733	0.0538083	0.0299	0.0393137	0.0268287	0.0622517	0.076847	0.0713843	0.0613817	0.0538837	0.041074	0.0639513	0.0814733	0.062868	0.071246	0.0688247	0.089877	0.092661	0.0668617	0.061115	0.0635427	0.110099	0.0440587	0.0876143	0.0685847	0.0673433	0.0520603	0.062433	0.042409	0.0368923	0.0768957	0.0821283	0.0252317	0.0445323
human-IgM_0.2	0.286852	0.303946	0.4174	0.120061	0.204168	0.289443	0.272002	0.195032	0.320281	0.325443	0.33644	0.274643	0.291475	0.283714	0.213614	0.262189	0.338743	0.172561	0.282739	0.246671	0.321371	0.374605	0.374557	0.305524	0.350955	0.246172	0.387663	0.385552	0.309139	0.387722	0.351847	0.440482	0.384556	0.395165	0.32291	0.395058	0.41547	0.232787	0.413005	0.255186	0.422266	0.339302	0.31685	0.31925	0.235508	0.364965	0.394154	0.214405	0.285434
buffer	-0.000117	0.00520733	-0.00182633	0.00154067	-0.0007085	0.001329	0.00110933	0.00188533	0.00193067	0.00038	0.00109467	0.00171633	-0.00338033	-0.000616667	0.00157433	0.000337	-0.00336133	0.000359	-0.000151	0.001558	-0.000438667	0.00272567	-0.000533667	0.00300567	0.00237933	0.001664	0.00124067	0.00482167	0.00154133	0.00124433	-0.00122967	0.003659	0.000919667	0.00215033	-0.00109967	0.001014	0.00303533	0.002925	0.00475233	0.00174967	0.0012465	0.006354	0.00109667	0.00275967	0.00143633	-0.00118467	0.0127037	0.000663667	1.43333e-05
HRP-labeled-protein_0.2	0.84248	0.845881	0.848769	0.817859	0.838902	0.845178	0.841363	0.828355	0.852657	0.842941	0.85573	0.849829	0.852019	0.840478	0.839119	0.820737	0.848903	0.835949	0.836327	0.834851	0.850903	0.850331	0.837067	0.838209	0.858408	0.828236	0.850473	0.852651	0.845009	0.843524	0.842919	0.859961	0.84529	0.850563	0.855807	0.84923	0.854026	0.805463	0.846503	0.846352	0.84438	0.856485	0.856963	0.846227	0.846077	0.849485	0.838868	0.82899	0.841159
Ag_Mumps_0.5	0.634225	0.698928	0.778872	0.637532	0.494412	0.436569	0.829442	0.545527	0.835179	0.18164	0.776501	0.788635	0.596072	0.704447	0.572207	0.730061	0.567328	0.828382	0.739365	0.206002	0.720126	0.796567	0.845071	0.762457	0.793756	0.663006	0.706593	0.85246	0.582771	0.675544	0.793191	0.650092	0.842432	0.784915	0.738028	0.827858	0.513088	0.835084	0.76761	0.547884	0.83496	0.802453	0.845771	0.206645	0.706244	0.806991	0.799921	0.772589	0.795776
[truncated: 52 more columns]

## Sheet:  b.) Vaccination antigens
substance	Y-S017	Y-S026	Y-S002	Y-S005	Y-S006	Y-S008	Y-S013	Y-S014	Y-S020	Y-S081	Y-S131	Y-S054	Y-Y0223	Y-S053	Y-S024	Y-Y0366	Y-S126	Y-S147	Y-Y0238	Y-S047	Y-S019	Y-S039	Y-Y0437	Y-S073
Diphteria	pos	pos	pos	neg	neg	neg	amb	neg	pos	neg	neg	neg	pos	pos	pos	pos	neg	pos	amb	pos	amb	neg	neg	pos
Measles	pos	pos	pos	pos	pos	pos	pos	pos	pos	pos	pos	pos	pos	pos	pos	neg	neg	neg	pos	pos	pos	pos	neg	pos
Tetanus	pos	pos	pos	pos	pos	pos	pos	pos	pos	neg	neg	neg	pos	pos	pos	pos	pos	pos	pos	pos	pos	pos	pos	pos
Ag_Diphteria_0.1	0.844893	0.839925	0.809626	0.0874733	0.0327347	0.130597	0.339088	0.0239733	0.660039	0.030962	0.00509067	0.00538233	0.805215	0.752589	0.813009	0.710961	0.112246	0.611265	0.515115	0.78756	0.445151	0.0152233	0.0157583	0.825201
Ag_Diphteria_0.5	0.839806	0.831471	0.799185	0.0838247	0.0276113	0.167133	0.352256	0.038616	0.661317	0.007052	0.003351	0.0151747	0.804086	0.729311	0.802602	0.696266	0.188455	0.584859	0.513121	0.778542	0.50478	0.0269453	0.0236313	0.818046
Ag_Measles_0.2	0.042952	0.069889	0.0839953	0.08127	0.195282	0.170537	0.0907025	0.108943	0.111855	0.171293	0.0892367	0.0860797	0.108572	0.0379355	0.052814	0.035224	0.0113527	0.024779	0.059298	0.066258	0.0606413	0.042012	0.0188657	0.0677217
Ag_Measles_0.5	0.250235	0.35741	0.379154	0.288874	0.397687	0.478207	0.353341	0.25768	0.412346	0.44437	0.260107	0.239601	0.459056	0.159329	0.231042	0.0113747	0.005787	0.017284	0.212015	0.299855	0.254404	0.24151	0.0635933	0.363944
Ag_Tetanus_0.1	0.854899	0.843022	0.839704	0.8331	0.828091	0.839242	0.841885	0.815866	0.827194	0.0103767	-0.00994233	0.0757773	0.817417	0.831786	0.789609	0.793364	0.818715	0.715178	0.824365	0.782122	0.79432	0.831698	0.208356	0.829185
Ag_Tetanus_0.5	0.856107	0.842965	0.840841	0.83856	0.829664	0.834165	0.838141	0.816878	0.825879	0.0120333	0.00366667	0.0890447	0.823559	0.830566	0.778951	0.798871	0.815345	0.712906	0.828794	0.77278	0.784155	0.841658	0.231257	0.829189
HRP-labeled-protein_0.2	0.848353	0.848144	0.825663	0.833781	0.828155	0.837763	0.812569	0.802316	0.782268	0.832195	0.830436	0.844573	0.834329	0.81548	0.794082	0.828444	0.783929	0.769683	0.825343	0.817896	0.808509	0.842643	0.769725	0.849588
buffer	0.0003775	0.00539367	0.00124067	-0.000361	0.000196667	9.93333e-05	0.024299	0.00155433	0.001174	-0.002323	-0.00116867	0.00221667	0.00107833	0.00123733	-0.000456333	-3.63333e-05	-0.000962667	0.00282867	-0.005814	0.000965667	0.002739	0.00280733	-0.000174333	-0.000595667
human-IgG_0.05	0.848918	0.850438	0.840188	0.842363	0.761673	0.842674	0.841085	0.765292	0.828643	0.841888	0.833527	0.847953	0.827021	0.841487	0.835568	0.844161	0.827478	0.833795	0.842976	0.831773	0.829179	0.850237	0.848505	0.846472
human-IgG_0.1	0.849783	0.8524	0.849821	0.843638	0.84465	0.85098	0.847322	0.846899	0.838525	0.844433	0.841846	0.847791	0.832779	0.847592	0.840361	0.8453	0.838049	0.841863	0.856214	0.839716	0.838397	0.852655	0.846163	0.845529
human-IgG_0.15	0.843497	0.843134	0.842556	0.836661	0.836957	0.845162	0.840877	0.83666	0.823699	0.840964	0.83732	0.844763	0.823017	0.83877	0.832173	0.841578	0.828934	0.831321	0.846262	0.826561	0.83243	0.847325	0.843995	0.835624
human-IgG_0.2	0.846028	0.851065	0.844157	0.844289	0.844207	0.846666	0.841923	0.842151	0.832898	0.848103	0.84881	0.856566	0.831642	0.84074	0.837846	0.848998	0.835787	0.832093	0.849834	0.837032	0.837416	0.856181	0.851647	0.841965
human-IgM_0.1	0.245244	0.30428	0.162822	0.206525	0.239874	0.263933	0.481059	0.246144	0.178895	0.397006	0.269988	0.297792	0.187459	0.13689	0.167695	0.280589	0.195924	0.218383	0.227375	0.195753	0.224381	0.2464	0.25584	0.260672
human-IgM_0.2	0.282495	0.284463	0.189871	0.216649	0.288902	0.374205	0.229434	0.222101	0.154654	0.382302	0.168081	0.288466	0.217088	0.140107	0.522238	0.342881			0.261538	0.197834	0.150459	0.258415	0.276617	0.268756
human-IgM_0.3	0.461783	0.517212	0.226539	0.263272	0.257937	0.415189	0.262281	0.195171	0.279661	0.628642	0.142823	0.366253	0.688617	0.133747	0.149644	0.417852	0.129202	0.152421	0.239949	0.680698	0.156114	0.335729	0.296223	0.320735

## Sheet: c.) Application sera
substance	S_001_T1	S_002_T1	S_003_T1	S_004_T1	S_005_T1	S_006_T1	S_007_T1	S_008_T1	S_009_T1	S_010_T1	S_011_T1	S_012_T1	S_013_T1	S_014_T1	S_015_T1	S_016_T1	S_017_T1	S_017_T2	S_018_T1	S_019_T1	S_020_T1	S_021_T1	S_022_T1	S_023_T1	S_023_T2	S_024_T1	S_024_T2	S_024_T3	S_025_T1	S_025_T2	S_026_T1	S_027_T1	S_028_T1	S_029_T1	S_030_T1	S_031_T1	S_032_T1	S_033_T1	S_034_T1	S_034_T2	S_034_T3	S_034_T4	S_034_T5	S_034_T6	S_035_T1	S_035_T2	S_035_T3	S_035_T4	S_035_T5
Ag_Spike-01_0.1	-0.00667167	0.00121467	-0.009608	-0.0144987	-0.0120497	-0.01614	-0.00028	0.00127733	-0.009448	0.003109	-0.0213313	-0.00799633	-0.002236	-0.00338233	-0.00791633	0.633295	-0.0157493	3.66667e-06	0.65027	0.386623	0.7559	0.487145	-0.017658	0.628763	0.500781	0.668136	0.388186	0.163841	0.231105	0.384687	0.00339533	0.534676	0.659998	0.713119	0.768344	0.570691	0.720047	0.712449	0.241437	0.292224	0.199695	0.117525	0.154461	0.114034	0.474435	0.327975	0.236725	0.213608	0.13453
Ag_Spike-01_0.2	-0.001556	0.00297333	-0.0120887	-0.013361	-0.0133387	-0.0142357	0.000785	-0.00136267	-0.001324	0.00837667	-0.0177157	-0.008131	-3.1e-05	-0.00696233	-0.00258133	0.719458	-0.0161677	0.000435667	0.687203	0.438037	0.778711	0.585238	-0.0158163	0.665582	0.571768	0.721162	0.470356	0.233305	0.331169	0.439979	0.007304	0.576423	0.694067	0.726121	0.765833	0.615881	0.740701	0.766384	0.417371	0.416805	0.294541	0.182327	0.204692	0.163212	0.544857	0.40279	0.298829	0.268262	0.170888
Ag_Spike-01_0.5	-0.000525	-0.000950333	-0.004227	-0.0163527	-0.018075	-0.016725	-0.00122733	0.000214	0.000994	0.00786733	-0.0119117	-0.0138033	-0.000504	0.00213	0.005859	0.737937	-0.01418	0.0191113	0.697959	0.470555	0.76849	0.596899	-0.013931	0.664092	0.571649	0.72488	0.480074	0.256704	0.339953	0.440324	0.0003	0.573768	0.697448	0.726308	0.758096	0.615979	0.74411	0.763455	0.476961	0.448997	0.327924	0.233328	0.240352	0.17883	0.551653	0.396465	0.297816	0.294625	0.184709
Ag_Spike-02_0.1	-0.000957333	0.00864667	0.0131333	0.00111267	0.000353667	0.0074115	0.0011825	0.036854	-0.00240433	0.005782	0.00226033	-0.000675	0.0159377	0.000867667	-0.00411533	0.710722	0.0161407	-0.00198733	0.697498	0.420364	0.753471	0.521133	0.00803267	0.646898	0.555713	0.713807	0.447323	0.239331	0.27382	0.432454	0.00684333	0.550558	0.684868	0.723981	0.772159	0.613078	0.73973	0.724414	0.437275	0.427946	0.269158	0.24785	0.192451	0.121552	0.590943	0.423598	0.302597	0.243215	0.16156
Ag_Spike-02_0.2	0.00222433	-0.00595367	8.3e-05	0.00182033	-1.66667e-05	0.0105933	-0.00755933	-0.003203	-0.000625667	0.002138	0.00602033	-0.00137833	0.019109	-0.0102	-0.00364833	0.73247	-0.010008	-0.000310667	0.69587	0.449507	0.767121	0.560647	0.000510667	0.669609	0.568968	0.724335	0.483409	0.275483	0.307337	0.461785	-0.000294667	0.573562	0.707869	0.732989	0.770489	0.623946	0.752879	0.731161	0.447613	0.439799	0.320094	0.274036	0.231305	0.155688	0.606514	0.458242	0.346447	0.261308	0.171027
Ag_Spike-02_0.45	-0.0174533	0.000403667	-0.0100943	-0.0137657	-0.018714	-0.015841	-0.00049	0.000787333	-0.00490167	0.00374667	-0.00112133	-0.00946833	0.0186727	-0.00611367	0.0160597	0.792547	-0.0156183	-0.00211267	0.704002	0.470825	0.786129	0.599336	-0.0187907	0.67383	0.571113	0.734362	0.485459	0.237005	0.347773	0.428476	-0.000271	0.592917	0.715556	0.741324	0.774363	0.643999	0.756821	0.765235	0.473314	0.462067	0.307802	0.205841	0.24718	0.18252	0.578135	0.431662	0.323584	0.325039	0.190249
Ag_Spike-03_0.1	-0.000912333	-0.00170433	-0.000692667	0.00203233	0.001229	0.00125633	-0.003267	-0.00438667	-0.00211333	0.0241123	0.00356	-1.76667e-05	7.53333e-05	-0.0111	-0.00599767	0.757456	-0.00581867	-0.000379	0.713198	0.468366	0.792587	0.591187	-0.00106433	0.691869	0.611448	0.752107	0.577923	0.319735	0.382778	0.460493	0.00266967	0.613469	0.721556	0.761095	0.785315	0.627045	0.781457	0.602547	0.283166	0.348961	0.238157	0.218332	0.205014	0.10571	0.562626	0.422514	0.332793	0.265897	0.164933
Ag_Spike-03_0.2	-0.0145027	0.000546333	-0.00845767	-0.00660867	-0.0136903	-0.0144477	0.000122667	-0.00156767	-0.004975	0.00136433	-0.0154893	-0.0133093	-0.00737533	-0.00809767	0.000350333	0.789563	-0.0162733	-0.000516667	0.69257	0.481054	0.792548	0.636759	-0.0164353	0.707208	0.625434	0.752707	0.581773	0.316745	0.454741	0.491783	0.00296333	0.651782	0.732315	0.756095	0.775842	0.628954	0.765061	0.662849	0.370035	0.410306	0.260592	0.166141	0.201524	0.14523	0.581266	0.455092	0.349617	0.321799	0.200664
Ag_Spike-03_0.5	-0.00515867	0.00508133	-0.013314	-0.01394	-0.0168963	-0.01582	0.00276767	-0.00195267	-0.00547433	0.00104267	-0.0102963	-0.0120567	-0.006826	-0.00760433	0.00167133	0.780009	-0.014933	0.00125533	0.693347	0.471884	0.789144	0.646037	-0.020451	0.707818	0.626229	0.756954	0.595357	0.322524	0.455919	0.48496	0.0125843	0.64301	0.713078	0.748931	0.760638	0.629869	0.760187	0.669198	0.406321	0.423734	0.274497	0.188554	0.216999	0.145109	0.578937	0.453933	0.349583	0.315111	0.199585
Ag_Spike-04_0.1	-2.86667e-05	0.002314	-0.00501867	-0.007468	-0.000933333	-0.00729733	-0.000809333	0.010997	0.0118343	0.00214367	0.0119407	0.00490233	0.0848343	0.00140267	0.0149693	0.135511	0.005592	0.000797667	0.259199	0.064422	0.178571	0.0491993	-0.00601933	0.0940093	0.149905	0.220006	0.105898	0.075365	0.013869	0.031447	0.00707667	0.119424	0.240214	0.354726	0.439802	0.105333	0.457294	0.0947323	0.006443	0.0290897	0.0255503	0.0217103	0.032445	0.0294447	0.063867	0.039179	0.033569	0.0410297	0.0287123
Ag_Spike-04_0.2	0.002294	0.00445867	-0.00227767	-0.00262367	-0.001893	-0.003064	0.00298333	0.00976733	0.02033	0.004409	0.0179407	0.0191797	0.0692033	0.00399	0.0255193	0.182178	0.0110677	0.00115933	0.605863	0.293766	0.451254	0.147492	-0.00723367	0.323609	0.310568	0.418825	0.253311	0.145891	0.038716	0.082672	0.00343667	0.348282	0.562758	0.699159	0.762715	0.402793	0.745567	0.255421	0.0242927	0.0654863	0.076997	0.052372	0.071956	0.0702073	0.241384	0.112464	0.103526	0.122615	0.0879333
Ag_Spike-04_0.45	-0.000903	0.0113423	0.000309	5.16667e-05	0.00123667	0.003931	0.001064	0.00783967	0.125737	0.0542557	0.0402927	0.026811	0.0596917	0.00589967	0.029043	0.145433	0.0153287	0.00362433	0.748224	0.53822	0.737783	0.427452	-0.00783267	0.614831	0.541967	0.717179	0.527702	0.377098	0.239404	0.34749	0.00598633	0.572795	0.726653	0.793526	0.822243	0.646	0.816264	0.607644	0.125757	0.253616	0.215444	0.190161	0.223771	0.148369	0.561845	0.468029	0.291988	0.363679	0.312105
Ag_Spike-05_0.2	-0.00188767	0.0473013	0.038453	0.014839	0.0143263	0.0302287	0.0158247	0.136128	0.149483	0.109329	0.0438557	0.0145837	0.411019	0.00112333	0.0121003	0.092634	0.001177	0.0041805	0.735865	0.553497	0.752776	0.608741	0.00158667	0.670565	0.644465	0.756168	0.606806	0.506175	0.4168	0.481929	0.030314	0.571379	0.707856	0.768513	0.793374	0.650283	0.779774	0.689789	0.368512	0.446158	0.323713	0.280417	0.307583	0.297977	0.596724	0.446154	0.349378	0.347803	0.311444
Ag_Spike-05_0.27	0.00348933	0.005462	-0.000351333	0.0329733	0.0126247	0.0132657	0.00990167	0.132192	0.172275	0.086187	0.0559627	0.008522	0.454081	-0.003121	0.015519	0.115856	0.0110443	0.00453667	0.751673	0.580918	0.781133	0.668563	0.002951	0.701498	0.679713	0.770364	0.649239	0.521402	0.494453	0.535206	0.0334097	0.617286	0.724968	0.776856	0.787778	0.67413	0.786495	0.725532	0.461388	0.503677	0.373387	0.353575	0.353276	0.354714	0.648479	0.51567	0.47538	0.416205	0.434936
Ag_Spike-06_0.1	-0.00185767	0.0198627	0.0403473	0.039167	-0.00488067	0.0304047	0.0328657	0.101882	0.0771757	0.054571	0.250717	0.0384173	0.437248	0.378664	0.136807	0.210296	0.000128	0.0119973	0.508405	0.247495	0.653139	0.480745	0.0102153	0.437967	0.456109	0.601473	0.408386	0.280678	0.134075	0.238555	0.0413953	0.317794	0.503106	0.598408	0.667974	0.340003	0.633828	0.449707	0.070055	0.11367	0.0859647	0.049497	0.0658573	0.0615933	0.415274	0.299266	0.238979	0.474462	0.424017
Ag_Spike-06_0.2	-0.00158367	0.0278543	0.0582447	0.0650037	0.014208	0.0682437	0.0832677	0.114291	0.108097	0.091022	0.317614	0.0929783	0.443375	0.360032	0.269691	0.300227	0.0237147	0.0282177	0.593852	0.316701	0.67705	0.619167	0.0441317	0.535961	0.565932	0.665503	0.528621	0.425992	0.175874	0.264816	0.0592877	0.402823	0.556858	0.658052	0.727362	0.431504	0.702212	0.580596	0.128072	0.165154	0.108998	0.0623757	0.070592	0.103806	0.537741	0.424671	0.364227	0.533936	0.499009
Ag_Spike-06_0.5	0.002631	0.028	0.0675803	0.0587413	0.006035	0.0587313	0.11016	0.116979	0.170454	0.0943383	0.414603	0.154265	0.49222	0.425094	0.455928	0.412303	0.071615	0.0400817	0.58252	0.284729	0.715118	0.689723	0.0699487	0.523552	0.631597	0.681764	0.563758	0.483453	0.192204	0.276252	0.067676	0.366517	0.543036	0.658793	0.737083	0.439598	0.707783	0.572599	0.202326	0.189274	0.151168	0.0981	0.0942693	0.0719993	0.62174	0.519206	0.470097	0.573873	0.529429
Ag_Spike-07_0.1	0.000897333	0.00286367	0.00228367	0.00493233	0.00177733	0.00513633	-0.002124	4.33333e-06	0.00405467	0.0214397	-0.0121547	-0.000640667	0.025695	7.53333e-05	-0.00298167	0.011476	0.0110077	0.017494	0.714147	0.517101	0.732854	0.519096	0.00194633	0.635941	0.543423	0.716309	0.472488	0.245352	0.310589	0.4169	0.00546133	0.534072	0.686545	0.750727	0.781998	0.639197	0.762531	0.717195	0.360092	0.366903	0.28142	0.234143	0.200608	0.125543	0.537936	0.331985	0.248835	0.185171	0.162492
Ag_Spike-07_0.2	-0.00125067	-0.002495	0.00139667	0.000338667	4.9e-05	-0.000787667	0.019791	0.010304	0.0115503	0.006219	-0.00317133	-0.00625033	0.00376667	0.00817867	0.00772333	0.0280783	0.00905767	0.00877233	0.708163	0.529307	0.764037	0.612389	0.00141367	0.700167	0.610695	0.740248	0.546137	0.310637	0.415851	0.480417	0.00935933	0.625209	0.725865	0.745549	0.768147	0.672923	0.76197	0.738769	0.542503	0.530508	0.404442	0.393441	0.349481	0.169282	0.620697	0.460169	0.349173	0.237718	0.173525
Ag_Spike-07_0.5	0.001954	0.000328333	0.000247667	9.56667e-05	0.004185	0.000114667	0.00140467	0.00638833	0.006609	-0.00167567	-0.00689233	-0.005562	-0.00472433	-0.00254833	-0.004335	0.0114727	-0.0113687	0.00833133	0.712266	0.518563	0.784631	0.626354	1.93333e-05	0.709853	0.650368	0.750809	0.558266	0.310316	0.432839	0.498799	0.0117917	0.634682	0.727951	0.750153	0.771227	0.669754	0.764144	0.749514	0.534053	0.533413	0.402039	0.389361	0.341395	0.17339	0.61558	0.459135	0.326442	0.232924	0.166253
Ag_Spike-08_0.1	0.00191433	6.23333e-05	0.00310067	0.000482667	0.003257	0.00904867	0.014545	0.005907	0.0108947	0.0298927	-0.00261733	0.00624233	-0.0055615	0.0107743	0.017118	0.415633	-0.006922	-0.0012775	0.574877	0.310666	0.707828	0.382336	0.0143323	0.577685	0.527653	0.653059	0.381492	0.184652	0.174731	0.340875	0.0109657	0.447198	0.581193	0.663298	0.755755	0.522576	0.656357	0.62945	0.235906	0.28384	0.211728	0.182175	0.151564	0.0929567	0.509603	0.37747	0.282811	0.242894	0.168993
Ag_Spike-08_0.2	-0.00172767	0.000856333	0.002306	-0.000240667	0.002638	0.00285667	-0.01244	0.00450567	0.00909067	0.011562	-0.00525	0.00347033	0.010236	0.008878	0.0134183	0.197977	-0.0169273	0.057545	0.475192	0.222308	0.694481	0.36001	0.00657333	0.534896	0.503492	0.621314	0.368078	0.16262	0.163791	0.33797	0.00618133	0.389365	0.518912	0.585822	0.714672	0.423444	0.583185	0.550518	0.172263	0.262836	0.199262	0.181415	0.147173	0.076223	0.456677	0.352903	0.248026	0.205123	0.128661
Ag_Spike-08_0.5	-0.000479667	0.00328733	0.00310467	-0.002161	-0.00131667	0.0224377	-0.00292633	0.0392093	0.012054	0.0343827	0.0186773	-0.00132533	0.0188693	-0.006686	-0.009578	0.395312	0.0161797	0.0070185	0.477099	0.225518	0.707768	0.394894	0.026531	0.547864	0.524247	0.63366	0.407509	0.173315	0.16385	0.422237	0.001123	0.432689	0.539951	0.591365	0.719295	0.418852	0.593092	0.532483	0.174475	0.363441	0.197441	0.172525	0.153918	0.149491	0.481108	0.316912	0.29279	0.210705	0.125165
Ag_Spike-09_0.1	-0.000713667	0.0286163	0.00820133	0.002947	0.00306433	0.0342533	0.0303053	0.001659	0.008995	0.034437	0.00216033	0.0020735	0.0177723	0.0358837	0.00367933	0.183028	0.00285167	0.0127077	0.728957	0.551377	0.785016	0.593126	0.00616467	0.706082	0.58901	0.758664	0.50651	0.29439	0.346458	0.459546	0.00558367	0.621456	0.737428	0.778666	0.8049	0.692565	0.779115	0.771053	0.480615	0.503449	0.369595	0.289119	0.281192	0.168959	0.633594	0.482176	0.357224	0.294536	0.217046
Ag_Spike-09_0.2	5.7e-05	-0.00177967	0.00480167	0.00158533	0.000664333	0.0109757	0.00554767	0.00253933	0.0139733	0.00319467	-0.00179033	-0.00465467	0.0589257	0.00363067	0.00917167	0.178378	0.0495995	0.0822945	0.703974	0.531781	0.763402	0.592704	0.012694	0.686376	0.614155	0.743955	0.524068	0.382206	0.393334	0.458971	0.0166997	0.598067	0.710304	0.758283	0.78309	0.66724	0.756679	0.750343	0.517849	0.49408	0.374823	0.315799	0.302554	0.176242	0.636766	0.502765	0.455553	0.284795	0.240441
Ag_Spike-09_0.5	-0.000807	0.0107403	0.00118367	0.006407	0.00839867	0.0236893	0.0171713	0.01969	0.019546	0.0345183	0.00674067	-0.000779333	0.000239	-0.007929	-0.0050625	0.219523	-0.0058665	0.0014265	0.729045	0.545747	0.778528	0.624073	0.021559	0.709007	0.663639	0.756554	0.574599	0.361528	0.411166	0.49813	0.0244063	0.628892	0.722271	0.759688	0.774723	0.690198	0.765297	0.756722	0.581781	0.555651	0.423902	0.403924	0.349053	0.199622	0.667022	0.526574	0.443951	0.312913	0.352528
Ag_nucleocapsid-01_0.1	0.00215433	0.043376	0.0345733	0.0527723	0.0286183	0.0454345	0.181405	0.029371	0.609182	0.566637	0.311777	0.070485	0.221718	0.259944	0.287311	0.557819	0.445833	0.439704	0.617213	0.209567	0.53503	0.471982	0.609001	0.763106	0.498746	0.625518	0.545907	0.21232	0.423127	0.259664	0.272255	0.761376	0.774607	0.682758	0.723907	0.70319	0.771538	0.126639	0.572447	0.500904	0.318739	0.219222	0.271088	0.136981	0.77333	0.75313	0.743082	0.763599	0.57875
Ag_nucleocapsid-01_0.2	0.00299533	0.027696	0.0350955	0.047786	0.042267	0.063645	0.177474	0.09767	0.701584	0.617213	0.249543	0.052515	0.142214	0.318684	0.253837	0.554134	0.483091	0.461911	0.740722	0.492697	0.724274	0.654083	0.694501	0.797013	0.60333	0.744463	0.629768	0.321207	0.583526	0.349569	0.52008	0.767536	0.801977	0.763617	0.739509	0.75708	0.786962	0.176115	0.712494	0.677624	0.521151	0.325646	0.377299	0.272375	0.818829	0.80067	0.803341	0.788694	0.701476
Ag_nucleocapsid-01_0.5	0.00781667	0.0286675	0.095843	0.0683687	0.0236875	0.0947825	0.205218	0.201279	0.690495	0.591758	0.26452	0.045748	0.207583	0.334167	0.283668	0.582537	0.479518	0.537667	0.73881	0.478331	0.692314	0.629679	0.676206	0.799127	0.633875	0.73424	0.618045	0.309058	0.618873	0.371862	0.567495	0.764602	0.789791	0.740857	0.737082	0.749258	0.784802	0.254747	0.68982	0.66623	0.546373	0.383722	0.387315	0.281955	0.808093	0.791074	0.795377	0.786154	0.70519
Ag_nucleocapsid-02_0.1	0.005906	0.0123603	-0.00225233	0.0527097	-0.016754	0.029463	0.0171053	0.00700133	0.62638	0.555032	0.141727	0.0281537	0.323065	0.0530353	0.30852	0.550603	0.449792	0.451799	0.520729	0.108533	0.528143	0.45303	0.470828	0.746172	0.393134	0.616155	0.495517	0.172079	0.372219	0.213442	0.275479	0.7662	0.766397	0.639823	0.678872	0.667694	0.763528	0.0988547	0.403517	0.464298	0.309949	0.178898	0.206801	0.0937057	0.775139	0.781539	0.783381	0.778832	0.566597
Ag_nucleocapsid-02_0.2	0.000757667	0.018654	0.005284	0.0364153	-0.0057885	0.024924	0.025476	0.017449	0.713189	0.643031	0.159875	0.0430805	0.23179	0.0737755	0.234855	0.567722	0.461346	0.458681	0.723047	0.441472	0.700972	0.652684	0.670145	0.79561	0.507083	0.739359	0.597736	0.208162	0.584986	0.328931	0.484922	0.770472	0.808031	0.760303	0.748884	0.756877	0.800741	0.202186	0.658018	0.664629	0.513638	0.315207	0.336586	0.249286	0.822125	0.791312	0.810784	0.819354	0.678626
Ag_nucleocapsid-02_0.5	0.002476	0.0167397	0.0134715	0.0364823	0.00492167	0.0538133	0.0528967	0.0305537	0.642862	0.572152	0.20598	0.0788895	0.196302	0.123204	0.203007	0.564236	0.410757	0.370401	0.720693	0.45692	0.685741	0.623746	0.654076	0.777351	0.49035	0.719785	0.526193	0.168459	0.530085	0.319111	0.512025	0.743121	0.791835	0.742668	0.735504	0.743831	0.784638	0.15583	0.640535	0.642728	0.477551	0.269304	0.302946	0.275924	0.805396	0.776867	0.785412	0.793728	0.665796
Ag_nucleocapsid-03_0.1	0.002373	0.0307285	0.033129	0.0412947	0.0153255	0.0822585	0.136258	0.128978	0.74233	0.643864	0.22805	0.0457765	0.432188	0.370587	0.381392	0.618329	0.494223	0.444574	0.644264	0.239514	0.607793	0.51919	0.52054	0.734281	0.545088	0.622595	0.538934	0.250356	0.387636	0.254372	0.475409	0.778478	0.785673	0.728886	0.735583	0.74722	0.781862	0.124766	0.485887	0.562987	0.44795	0.295076	0.34076	0.188681	0.801617	0.762624	0.755797	0.731404	0.593926
Ag_nucleocapsid-03_0.2	0.00101067	0.053323	0.104688	0.072043	0.0258785	0.288329	0.132731	0.158385	0.728709	0.642801	0.235669	0.0858945	0.530709	0.420817	0.409236	0.633545	0.539195	0.496486	0.745828	0.516691	0.712227	0.679538	0.684569	0.778683	0.601074	0.752355	0.627905	0.348753	0.625992	0.417004	0.584409	0.777227	0.79521	0.763248	0.74483	0.769407	0.781115	0.299991	0.704322	0.723462	0.596415	0.456322	0.470004	0.339517	0.825274	0.812875	0.81197	0.806491	0.743898
Ag_nucleocapsid-03_0.5	0.0121053	0.0743665	0.18154	0.20988	0.0607855	0.144057	0.322502	0.220777	0.732382	0.640372	0.252456	0.076348	0.216888	0.413047	0.415297	0.640506	0.600363	0.572508	0.743804	0.544319	0.711421	0.702411	0.677981	0.797063	0.607902	0.761145	0.6424	0.394964	0.640541	0.442317	0.63347	0.775357	0.793792	0.762743	0.733906	0.760087	0.781468	0.212231	0.732861	0.741921	0.65891	0.528971	0.498202	0.384772	0.823728	0.815821	0.813052	0.808467	0.762665
Ag_nucleocapsid-04_0.1	0.00329133	0.0315153	0.00565933	0.032464	-0.002501	0.0407413	0.0173567	0.026767	0.676055	0.590894	0.165345	0.0562683	0.298105	0.097909	0.269421	0.5827	0.486805	0.467455	0.597578	0.274983	0.546019	0.486299	0.55049	0.772036	0.468989	0.624258	0.521793	0.228041	0.430006	0.243795	0.395321	0.758098	0.774288	0.700798	0.718243	0.70956	0.772	0.151971	0.54271	0.515374	0.389771	0.247758	0.273404	0.19217	0.778704	0.753779	0.766545	0.768728	0.577676
Ag_nucleocapsid-04_0.2	0.003691	0.029122	0.0161793	0.0449773	0.00751233	0.054174	0.064829	0.04266	0.704238	0.617107	0.236674	0.0669283	0.255209	0.212042	0.259617	0.595516	0.447541	0.449482	0.723147	0.518154	0.677715	0.666018	0.624814	0.778756	0.571166	0.734588	0.613764	0.292052	0.587402	0.356713	0.518187	0.750685	0.789623	0.758111	0.739471	0.75418	0.778443	0.182208	0.695324	0.661252	0.555819	0.357023	0.372944	0.321938	0.811112	0.785561	0.795277	0.800374	0.716468
Ag_nucleocapsid-04_0.5	0.00292767	0.026998	0.0197985	0.04926	0.028991	0.0777453	0.16474	0.0953963	0.702473	0.58519	0.266286	0.0952433	0.180383	0.243906	0.251971	0.605966	0.417788	0.422166	0.731481	0.52573	0.704657	0.669046	0.633726	0.782976	0.622359	0.725108	0.61098	0.356893	0.598223	0.393247	0.563711	0.75903	0.788418	0.751166	0.72253	0.739206	0.771756	0.186305	0.704686	0.689893	0.58288	0.418531	0.407846	0.340393	0.813756	0.794216	0.786747	0.793766	0.724994
Ag_nucleocapsid-05_0.1	0.00648067	0.0247093	0.00206833	0.00497967	-0.011455	0.0653793	0.0304617	0.0305023	0.75739	0.662571	0.120095	0.052658	0.216701	0.055867	0.286591	0.609547	0.527811	0.501001	0.725882	0.421782	0.677245	0.67045	0.6755	0.781945	0.518598	0.750412	0.60305	0.252954	0.608711	0.366478	0.497532	0.793431	0.809527	0.783145	0.74048	0.771446	0.801716	0.177019	0.665499	0.691854	0.582331	0.352826	0.305242	0.240906	0.832829	0.826638	0.829381	0.833636	0.721767
Ag_nucleocapsid-05_0.2	0.001573	0.0298953	-0.00132933	0.017656	-0.00106467	0.0404163	0.031903	0.0319813	0.723937	0.629975	0.189236	0.0548345	0.126292	0.060473	0.197247	0.613887	0.480431	0.427613	0.725376	0.47525	0.697691	0.681716	0.688311	0.775356	0.526993	0.748969	0.591919	0.236218	0.605774	0.325807	0.492391	0.756653	0.795327	0.765802	0.731888	0.751235	0.789672	0.198193	0.698809	0.68181	0.56169	0.35292	0.31672	0.28529	0.814516	0.803144	0.800771	0.811532	0.70039
Ag_nucleocapsid-05_0.5	0.00211133	0.0193607	0.0298343	0.0245277	-0.00169167	0.045656	0.039354	0.025478	0.628946	0.565458	0.129828	0.0361515	0.106966	0.0848173	0.195159	0.623995	0.396406	0.34652	0.712056	0.465707	0.65342	0.611824	0.662254	0.754323	0.413833	0.715273	0.508882	0.195988	0.514753	0.257088	0.517549	0.737577	0.784946	0.752927	0.724984	0.738901	0.77791	0.152687	0.654068	0.637893	0.508674	0.282076	0.272498	0.270041	0.802564	0.774646	0.768571	0.787714	0.680161
Ag_nucleocapsid-06_0.1	-0.0145547	0.0138283	-0.00445533	0.00545	-0.0139403	0.0131973	0.002201	-0.00438667	0.599778	0.669647	-0.00813233	-0.00611567	0.050518	0.00377467	0.018019	0.29916	0.303715	0.286867	0.401795	0.0488747	0.40411	0.332851	0.171173	0.62468	0.158385	0.392499	0.234643	0.0327057	0.165547	0.0793187	0.316464	0.770048	0.761193	0.597539	0.640883	0.681429	0.78128	0.0411657	0.197605	0.355292	0.186265	0.085542	0.145016	0.0798943	0.755476	0.690231	0.547977	0.60048	0.202052
Ag_nucleocapsid-06_0.2	-0.00823567	0.0195217	-0.0147353	0.0181713	-0.0148667	0.036319	0.034989	0.00863667	0.71997	0.678943	0.009846	-0.010539	0.150695	0.0202813	0.106018	0.386525	0.412327	0.452908	0.525009	0.104872	0.546254	0.435148	0.510622	0.774931	0.345301	0.590354	0.383894	0.0697797	0.243124	0.109769	0.549298	0.817673	0.815333	0.712512	0.751868	0.766183	0.82096	0.0693247	0.440523	0.524124	0.352846	0.197772	0.234842	0.231792	0.819106	0.762699	0.706449	0.716955	0.406138
Ag_nucleocapsid-06_0.3	0.000861667	0.0219343	0.003229	0.0133793	0.0142807	0.0204937	0.0428823	0.0160243	0.746616	0.680783	0.052591	-0.0107445	0.202158	0.0303043	0.0880517	0.374435	0.434284	0.467506	0.55369	0.147694	0.610154	0.519963	0.58092	0.800941	0.386977	0.618543	0.41632	0.120706	0.309134	0.130298	0.593681	0.797172	0.828246	0.720036	0.769839	0.781636	0.818516	0.0631027	0.533363	0.601913	0.451747	0.268134	0.309538	0.321641	0.832763	0.799519	0.774441	0.768088	0.575663
Ag_nucleocapsid-07_0.1	0.002696	0.068846	0.081877	0.159567	0.034019	0.346855	0.14596	0.130647	0.639938	0.617076	0.155188	0.0584515	0.273816	0.057941	0.333846	0.662019	0.535549	0.521844	0.374289	0.282054	0.392514	0.33728	0.673839	0.501762	0.483367	0.493475	0.418185	0.172218	0.284363	0.307209	0.451166	0.766056	0.732418	0.608334	0.720588	0.655486	0.752647	0.125532	0.544266	0.382287	0.529114	0.586823	0.303659	0.224835	0.764707	0.712756	0.711011	0.671681	0.5413
Ag_nucleocapsid-07_0.2	0.0113773	0.282789	0.011812	0.185584	0.0256235	0.396441	0.0666785	0.135796	0.743676	0.683277	0.129663	0.0729135	0.247259	0.0581905	0.27062	0.678458	0.557058	0.517866	0.605059	0.302612	0.52409	0.427832	0.729315	0.664759	0.598113	0.626321	0.562675	0.275362	0.292015	0.537477	0.580037	0.806338	0.788456	0.733432	0.73737	0.755837	0.79942	0.109758	0.587185	0.604729	0.409894	0.51118	0.367182	0.308785	0.813738	0.777975	0.752711	0.754728	0.632806
Ag_nucleocapsid-08_0.1	0.000474333	0.129237	0.052615	0.200308	0.0634467	0.131347	0.024602	0.0099945	0.3491	0.181715	0.160501	0.251704	0.434167	0.08757	0.455326	0.464345	0.556112	0.557021	0.482293	0.169083	0.657139	0.60909	0.580075	0.72155	0.471893	0.727867	0.624609	0.276156	0.585763	0.540689	0.107395	0.772957	0.712336	0.576324	0.45436	0.587862	0.633589	0.129814	0.698364	0.700597	0.602803	0.706649	0.59863	0.39957	0.81404	0.817553	0.822488	0.820979	0.755
Ag_nucleocapsid-08_0.2	0.00140833	0.135386	0.00320133	0.114706	0.019768	0.082124	0.023962	0.033182	0.366339	0.210869	0.0642423	0.254195	0.393803	0.102075	0.435855	0.389066	0.557666	0.515401	0.478365	0.240651	0.631567	0.626978	0.577804	0.716367	0.429203	0.725005	0.630912	0.324795	0.589782	0.582267	0.149597	0.769469	0.682138	0.573836	0.479246	0.627688	0.618738	0.225677	0.736796	0.705587	0.642579	0.64297	0.604433	0.470995	0.804869	0.803776	0.798251	0.80081	0.702793
Ag_nucleocapsid-08_0.45	0.00262267	0.168936	0.019199	0.151795	0.0296213	0.13642	0.019871	0.0373763	0.352166	0.19215	0.092257	0.289191	0.241554	0.058395	0.319909	0.437925	0.56446	0.497514	0.725696	0.536535	0.714987	0.691354	0.725199	0.798702	0.561405	0.758223	0.643801	0.434412	0.644704	0.578635	0.0440125	0.815865	0.798139	0.745145	0.721283	0.74122	0.782208	0.244037	0.76111	0.743218	0.694509	0.634661	0.63815	0.661046	0.828298	0.816692	0.816733	0.806434	0.739323
Ag_nucleocapsid-09_0.1	-0.000132333	0.001472	-0.000900333	0.00155267	0.002415	0.00537933	0.020879	0.014308	0.015743	0.025765	-0.00409533	0.00456567	0.01234	0.0228853	0.009132	0.0337173	0.003554	0.0134483	0.0146343	-6.06667e-05	0.0177747	0.010066	0.00192733	0.0532513	0.007541	0.00537533	0.020152	0.000494333	0.009275	0.00545167	0.00913567	0.0821723	0.096224	0.04093	0.0312767	0.0363393	0.0576073	0.0216167	0.00583767	0.0332157	0.00729467	0.00478067	0.0170303	-0.000405	0.02843	0.0527373	0.053694	0.0310607	0.00387833
Ag_nucleocapsid-09_0.2	0.000699667	0.0512043	0.021814	0.026741	0.019076	0.05951	0.047802	0.0390333	0.186638	0.207462	0.0153313	0.07394	0.1158	0.054881	0.101012	0.214557	0.0281803	0.0239935	0.0322487	0.024889	0.0949387	0.07167	0.0176133	0.121524	0.06814	0.0796985	0.116311	0.058448	0.076336	0.0268927	0.0998673	0.352543	0.250963	0.142071	0.163495	0.161716	0.33096	0.0870965	0.039893	0.0545015	0.0288085	0.0311017	0.0852503	0.00933833	0.26141	0.248538	0.124724	0.282142	0.0990463
Ag_nucleocapsid-09_0.35	0.00265267	0.210442	0.162452	0.151202	0.0561305	0.112026	0.0345265	0.128649	0.680668	0.612782	0.061007	0.076291	0.40314	0.198235	0.384888	0.526664	0.15566	0.132345	0.308796	0.07671	0.525239	0.365392	0.060463	0.460281	0.236613	0.502914	0.34344	0.124696	0.284304	0.193949	0.390162	0.695519	0.670111	0.502051	0.574884	0.550048	0.716545	0.119382	0.471093	0.377076	0.224873	0.468055	0.211951	0.072233	0.736767	0.678901	0.669086	0.562129	0.618882
Ag_Diphteria_0.3	0.00238067	0.780253	0.781827	0.798193	0.720926	0.825608	0.482122	0.695497	0.772408	0.714098	0.776873	0.788129	0.822001	0.820946	0.558746	0.830736	0.833126	0.83433	0.672644	0.686956	0.757858	0.784731	0.487917	0.74901	0.796919	0.80546	0.820104	0.81925	0.714567	0.764806	0.318501	0.187805	0.445149	0.727047	0.373255	0.2789	0.0687693	0.771227	0.796389	0.775524	0.772306	0.766292	0.782947	0.783211	0.826815	0.802805	0.809863	0.814344	0.806786
Ag_Tetanus_0.3	-0.000394	0.821936	0.81741	0.814207	0.801472	0.809807	0.832353	0.819519	0.81926	0.804081	0.799104	0.838268	0.756424	0.830785	0.825526	0.838571	0.834418	0.842043	0.334032	0.801431	0.811606	0.831546	0.808525	0.837749	0.840517	0.804315	0.817753	0.818511	0.795801	0.815247	0.741398	0.788858	0.815176	0.820029	0.635638	0.789401	0.823001	0.845039	0.840602	0.837224	0.839782	0.835631	0.835943	0.84995	0.836819	0.821286	0.817772	0.839863	0.832706
Ag_Measles_0.5	0.001236	0.180891	0.206863	0.0484983	0.10039	0.253855	0.170047	0.421345	0.378046	0.391414	0.155194	0.480308	0.364085	0.413248	0.351547	0.432893	0.579139	0.557551	0.096621	0.085206	0.0790677	0.131753	0.351217	0.108483	0.140005	0.094208	0.0855457	0.0952807	0.0700023	0.077309	0.148656	0.208367	0.196588	0.204628	0.283924	0.139078	0.395981	0.482813	0.374456	0.310512	0.39884	0.241455	0.285741	0.459071	0.479327	0.41108	0.427859	0.441691	0.41768
Ag_Influenza_0.2	-0.00156667	0.50586	0.498944	0.470248	0.411764	0.546695	0.69056	0.747301	0.760245	0.773804	0.743094	0.730356	0.803775	0.760912	0.771947	0.817159	0.814143	0.794619	0.471138	0.394369	0.757356	0.796028	0.450528	0.65116	0.621209	0.653417	0.735928	0.779662	0.608002	0.656897	0.625066	0.629253	0.690174	0.384234	0.466879	0.500194	0.531208	0.758136	0.505435	0.567517	0.562797	0.520039	0.621407	0.407498	0.613076	0.599174	0.564507	0.785853	0.588901
Ag_RSV_0.5	0.000589333	0.418319	0.328483	0.489032	0.496128	0.459377	0.489227	0.625398	0.700654	0.564996	0.619368	0.696919	0.684038	0.613871	0.596797	0.634301	0.721157	0.674569	0.500896	0.441952	0.481167	0.643272	0.505488	0.722071	0.726487	0.626937	0.678625	0.641913	0.523515	0.585116	0.418054	0.54045	0.519507	0.405375	0.444737	0.433821	0.577793	0.608549	0.64435	0.624348	0.577243	0.526273	0.559856	0.59873	0.723434	0.670441	0.652757	0.694294	0.681673
Peptid_Polio	-0.000729667	0.002176	0.157141	0.270326	0.00469333	0.773936	0.455632	0.803606	0.614498	0.392526	0.809679	0.0940323	0.671689	0.792817	0.778149	0.593418	0.09826	0.0618993	0.0797987	0.286446	0.50057	0.259448	0.0171117	0.819847	0.825983	0.0602133	0.118913	0.0362993	0.800996	0.820057	0.409837	0.35671	0.147519	0.456989	0.03666	0.0515247	0.160576	0.712953	0.787461	0.754439	0.740289	0.783273	0.795519	0.721199	0.0977607	0.178621	0.193958	0.142514	0.0550277
Peptid_C.trach-01	-0.001106	-0.00130433	0.000948	0.588021	-0.00179633	0.002329	0.00434067	0.00403433	0.038118	0.017127	-0.00103033	0.0231423	-0.00672933	0.00997467	-0.00158167	0.00304033	0.01099	0.00792333	0.0111593	6.33333e-06	0.00977667	0.00570767	0.00281433	0.027597	0.0325917	8e-05	0.00603967	0.000864	0.02194	0.0160893	0.003723	0.00985967	0.017654	0.004269	0.00208767	-0.000995	0.011638	0.00755467	0.000184667	0.013473	0.001208	-0.000202	-0.006312	-0.000392	0.0207363	0.0306303	0.033358	0.0247337	0.0196537
Peptid_C.trach-02	0.00127	0.00123033	8.96667e-05	0.106929	0.001703	-0.000623	-0.000715667	0.00134833	0.00129033	0.00236133	0.00250733	0.016389	-0.00939967	-0.005822	-0.00127	-0.00877	0.000926	0.003138	-0.00115333	-0.000246	0.005171	-0.00403567	0.00249933	0.000621667	-0.00190767	-0.00127533	-0.000682667	0.000833	0.0111707	0.030797	-0.00124967	-0.00198433	-0.000918667	-0.00102733	-0.000221333	-0.002506	-0.000867667	-0.000770667	-0.00110833	-0.00222467	0.00048	-0.00259767	-0.00227433	-0.0016875	0.005231	0.00664967	0.0155243	0.00834867	0.00324833
Peptid_C.trach-03	-0.000410667	-9.2e-05	0.001214	0.00266267	-0.00240767	3.43333e-05	-0.000192	0.00165667	0.000103667	0.00368933	0.001577	-0.00356867	-0.00518233	0.00344233	0.000499333	-0.001793	-0.00122767	0.001782	-0.000852	-0.004392	-0.002195	0.0016	0.00194533	-0.00165067	0.00611433	0.000154667	-0.00284433	0.005919	-0.000517667	-0.000266667	0.000327667	0.00583733	0.00609767	0.004848	0.005312	0.000204	0.001012	0.000996333	-0.00123333	0.00202367	-0.004433	0.00264	0.001072	0.013044	-0.001783	0.00441333	-0.00140367	-0.00179	0.00197533
Peptid_C.trach-04	-0.000238333	0.00133133	0.00687367	0.0865793	0.001797	0.0226283	0.00213267	0.000611333	0.101314	0.028646	0.00737733	0.0209437	0.0720115	0.0268907	0.033074	0.607183	0.0656393	0.0101157	0.0214917	0.00333267	0.041848	0.0192607	0.018294	0.0186853	0.029529	0.00784133		0.0100903	0.082512	0.110744	0.0137177	0.251475	0.0101205	0.00259633	0.003833	0.004996	0.00583533	-0.000673667	0.019002	0.0626443	0.00310367	0.001686	0.0491643	0.00436867	0.00536233	0.140274	0.00880633	0.015022	0.00560133
Peptid_C.trach-05	-0.002374	0.001025	0.00839033	0.000908333	-0.000797667	0.00049	-1.63333e-05	0.000753333	-0.00754767	0.002611	-0.000229	0.000788333	0.00137867	0.00251767	0.00174	-4.96667e-05	0.000512667	-0.00175333	-0.00104433	-0.00119933	-0.005938	0.00332633	0.0116903	0.00168633	0.00441067	-0.00632167	-0.00210233	-0.00343267	0.000739	0.01054	0.000478667	0.00193533	0.00330867	-0.000301333	0.000217	0.00295167	0.004039	0.00214667	0.021207	0.00122267	-0.00498967	0.000951333	0.000333333	0.003993	-0.001195	0.00836167	0.00401933	0.005446	0.00198433
Peptid_C.trach-06	0.001112	0.00210433	0.000497	0.000564667	0.00174933	0.00336433	-0.00207167	0.000224667	-0.008672	0.00136567	0.0009	-9.93333e-05	-0.00484633	-0.00285267	0.00100233	0.00152767	-0.00192033	-0.002292	0.000203	-0.002237	-0.0116593	0.002747	-0.00377333	-0.000836	-5.83333e-05	-0.000797333	-0.001632	-0.00285533	-0.00254833	-0.00172667	0.001763	0.000667667	-0.00166367	0.000526667	-0.00363467	0.000946667	0.00168867	0.012208	-0.00363367	0.004101	-0.00339567	-0.001323	-0.00114967	0.0113713	-0.00521567	8.56667e-05	0.00683467	0.000738667	0.000973667
human-IgG_0.05	0.857738	0.804711	0.773482	0.80381	0.800721	0.801326	0.790836	0.845538	0.82654	0.808667	0.818963	0.830172	0.830675	0.827705	0.82753	0.822674	0.83023	0.838764	0.813038	0.791562	0.824203	0.83914	0.797219	0.834171	0.829827	0.828259	0.834362	0.834557	0.839395	0.841459	0.790558	0.777619	0.793569	0.787558	0.749803	0.757524	0.775723	0.853615	0.840721	0.826481	0.835303	0.821672	0.825987	0.84923	0.829434	0.820754	0.817232	0.844047	0.832401
human-IgG_0.1	0.869555	0.84205	0.825736	0.836819	0.836018	0.838736	0.835439	0.85897	0.842706	0.842447	0.844902	0.844404	0.846033	0.845219	0.847827	0.844469	0.845528	0.851403	0.844002	0.839542	0.840284	0.852064	0.833651	0.848044	0.843061	0.842713	0.843431	0.850795	0.853196	0.85438	0.832026	0.820672	0.835758	0.831672	0.813002	0.817077	0.812963	0.859509	0.849624	0.843308	0.854674	0.842483	0.848687	0.862462	0.847	0.829438	0.832643	0.857118	0.849513
human-IgG_0.15	0.857715	0.835199	0.819999	0.829577	0.830196	0.827889	0.826628	0.850522	0.83315	0.836637	0.833701	0.834929	0.835457	0.841482	0.838686	0.837362	0.841851	0.847172	0.837973	0.832509	0.83622	0.846437	0.827885	0.842023	0.833786	0.830067	0.835754	0.841877	0.84567	0.846822	0.829913	0.820919	0.835377	0.820788	0.803816	0.812823	0.805147	0.854187	0.84029	0.833194	0.847004	0.838484	0.840994	0.855131	0.843048	0.831885	0.832342	0.849876	0.843154
human-IgG_0.2	0.865114	0.841978	0.824291	0.839684	0.834938	0.829381	0.826235	0.8492	0.842937	0.84211	0.835918	0.839984	0.841228	0.842637	0.839706	0.845665	0.848767	0.84934	0.84346	0.841311	0.834173	0.855603	0.829587	0.841319	0.834708	0.831181	0.841396	0.847901	0.849241	0.85187	0.835936	0.829517	0.836849	0.827318	0.806109	0.815971	0.8125	0.852225	0.845834	0.836405	0.849089	0.839686	0.84616	0.856655	0.849878	0.840782	0.839939	0.851537	0.849905
human-IgM_0.1	0.0696267	0.0345593	0.002086	0.022141	0.004525	0.00406867	0.0136397	0.056437	0.0419103	0.0326867	0.025722	0.041074	0.0565117	0.0452813	0.0367463	0.061723	0.0445107	0.0625097	0.0430567	0.00197733	0.0485027	0.0511737	0.004976	0.064828	0.0939437	0.0547293	0.0600987	0.0453213	0.0682373	0.0679297	0.015475	0.026327	0.0351463	0.0161543	-0.00533933	0.0127997	0.028833	0.089842	0.0551723	0.0434483	0.039719	0.0260157	0.0522333	0.071225	0.0476893	0.0589077	0.0532993	0.117725	0.0627373
human-IgM_0.2	0.409615	0.152204	0.053945	0.19205	0.129136	0.123735	0.113352	0.256476	0.219622	0.212118	0.142768	0.256705	0.296405	0.269668	0.175936	0.285863	0.277898	0.329617	0.256788	0.0913313	0.286268	0.256439	0.0979363	0.28374	0.373451	0.303341	0.382839	0.223291	0.304694	0.338526	0.130976	0.149056	0.202169	0.118955	0.0610793	0.08631	0.170228	0.402907	0.304961	0.280458	0.222229	0.144184	0.267236	0.378175	0.273603	0.300609	0.25121	0.46759	0.269387
buffer	-0.000654667	-0.001511	0.00199867	0.00163067	0.00192933	0.022926	0.00157233	0.003081	0.00114733	0.000640333	-0.004902	-0.000979	0.00155533	0.000119	0.00466867	0.00651533	-0.00289133	0.00201633	-0.000991	-0.000629333	0.0218467	-0.003186	0.001778	-0.000180667	0.00105	-0.000221333	0.00246667	0.000872333	-0.00268767	0.003199	-0.00114033	0.00200533	0.003	-0.00308033	0.001608	0.00455267	0.00712033	0.000757667	1.26667e-05	0.00171867	-6.1e-05	0.001851	-0.00141667	0.000737667	0.00105767	0.00199033	-0.000991333	0.00131967	0.00222167
HRP-labeled-protein_0.2	0.158076	0.806197	0.831194	0.840579	0.826986	0.837681	0.834399	0.849667	0.827673	0.846994	0.804236	0.824953	0.828709	0.815029	0.753019	0.844099	0.839535	0.840254	0.863403	0.802167	0.840709	0.842257	0.828235	0.844656	0.846392	0.836536	0.83548	0.840025	0.848977	0.847842	0.835963	0.802996	0.852224	0.759887	0.800001	0.832838	0.83948	0.851414	0.846249	0.836474	0.843867	0.815898	0.83584	0.847185	0.850791	0.837562	0.843325	0.860527	0.842389
S2_S-RBD_Sino_0.2	0.405999	-0.00601733	0.00172567	0.00125833	0.000813333	0.001621	-0.004175	0.25554	0.305887	-0.00815433	0.203635	0.268502	0.35552	0.417338	0.416594	0.331302	0.427793	0.301215	0.711841	0.501093	0.788825	0.678225	0.003162	0.724673	0.70795	0.754325	0.664734	0.515945	0.573547	0.667572	-0.000651333	0.610903	0.726987	0.744501	0.772137	0.648084	0.76707	0.76782	0.63622	0.606337	0.521045	0.543495	0.53822	0.450434	0.68531	0.629581	0.572464	0.545567	0.462724
S2_S-RBD_Sino_ugp_0.2	0.441995	0.0341433	0.000309	0.00119667	-0.000536	0.00458933	0.000147667	0.253536	0.259883	0.001736	0.180366	0.277394	0.294249	0.285239	0.301652	0.261475	0.286114	0.28004	0.756925	0.54237	0.780755	0.648199	0.0152233	0.727229	0.69129	0.767611	0.645633	0.498483	0.565671	0.631819	0.000902333	0.61506	0.74184	0.773493	0.792508	0.685624	0.788209	0.785128	0.607452	0.593829	0.479798	0.444073	0.452099	0.482777	0.664346	0.582421	0.504317	0.505992	0.451825
S2_S-RBD_Sino_ugp_0.3	0.639685	-0.00257333	-0.000908	0.000178667	0.00378333	0.000287	-0.00323667	0.438663	0.478929	-0.003778	0.385936	0.479375	0.544062	0.528823	0.572132	0.476052	0.534105	0.513614	0.74584	0.536796	0.767694	0.697146	0.00260267	0.732845	0.727525	0.76668	0.707579	0.610408	0.670099	0.697935	0.001826	0.593534	0.720999	0.752525	0.756103	0.675351	0.770536	0.787716	0.710536	0.683131	0.60724	0.582452	0.609665	0.622516	0.716515	0.658282	0.614254	0.634919	0.594232
[truncated: 84 more columns]

## Sheet: d.) Vaccination sera
substance	V01_I00_II00	V01_I19_II00	V02_I00_II00	V02_I19_II00	V03_I00_II00	V03_I19_II00	V04_I00_II00	V04_I19_II00	V05_I00_II00	V05_I21_II00	V06_I01_II00	V06_I19_II00	V06_I39_II17	V07_I11_II00	V07_I46_II25	V08_I11_II00	V08_I46_II25	V09_I11_II00	V10_I11_II00	V10_I46_II27	V11_I11_II00	V11_I46_II27	V12_I12_II00	V13_I15_II00	V14_I16_II00	V15_I16_II00	V15_I51_II30	V16_I17_II00	V17_I17_II00	V18_I17_II00	V19_I17_II00	V20_I17_II00	V21_I17_II00	V22_I20_II00	V23_I20_II00	V24_I22_II01	V25_I29_II07	V26_I53_II31	V27_I53_II31	V28_I00_II00	V28_I22_II00	V29_I00_II00	V29_I24_II00	V30_I00_II00	V30_I22_II00	V31_I00_II00	V31_I22_II00	V32_I00_II00	V32_I22_II00
Ag_Spike-01_0.1	-0.010469	0.619241	0.000604	0.744355	-0.004526	0.761653	0.00183733	0.798127	-0.0158903	0.777569	-0.00970567	0.00536167	0.550778	0.0360087	0.829203	-0.00581767	0.829669	0.107474	0.0134413	0.785921	0.00499433	0.811573	0.736216	0.487527	0.798196	0.088743	0.820064	0.766876	0.797449	0.732235	0.717251	0.50413	0.803196	0.799047	0.79738	0.748857	0.822715	0.825955	0.826288	0.00277167	0.24019	-0.000657667	0.597499	-0.0104167	0.462678	0.00145233	0.365473	-0.01165	0.122941
Ag_Spike-01_0.2	-0.013096	0.70611	-0.000360333	0.79858	-0.00468967	0.803611	0.000219333	0.824929	-0.0214627	0.810604	-0.00680533	0.0168133	0.638349	0.106989	0.827422	0.0285583	0.821161	0.524722	0.0459677	0.811499	0.0276337	0.829826	0.768456	0.653853	0.829118	0.139458	0.82586	0.820928	0.817857	0.786682	0.796091	0.613037	0.824793	0.820003	0.817976	0.792211	0.826494	0.832067	0.834279	0.00164967	0.415305	0.00154433	0.714974	-0.002575	0.648165	0.000994	0.529997	-0.00571133	0.249886
Ag_Spike-01_0.5	-0.00686233	0.715087	0.00368433	0.805692	-0.006711	0.806563	0.00141533	0.826011	-0.0181827	0.809675	-0.0069995	0.0268403	0.649572	0.139668	0.828591	0.046665	0.82331	0.676858	0.0667743	0.813078	0.0480373	0.836393	0.76733	0.683188	0.832522	0.166602	0.826829	0.830058	0.817456	0.790485	0.796705	0.651625	0.826498	0.821737	0.821712	0.798777	0.828145	0.830474	0.839902	0.00130067	0.460788	-2.66667e-06	0.735373	0.00315133	0.679227	-0.000206	0.565198	0.00325767	0.299208
Ag_Spike-02_0.1	0.00778633	0.616702	0.00260967	0.762459	0.0190567	0.774726	-0.0109803	0.794141	-0.00406733	0.768432	0.00594467	0.0421333	0.554221	0.0874907	0.751079	0.034831	0.795868	0.343197	0.0301327	0.787059	0.021387	0.803011	0.738875	0.601674	0.803848	0.11233	0.770956	0.794855	0.794251	0.750279	0.755915	0.616188	0.798601	0.802032	0.794776	0.771917	0.812209	0.796367	0.808981	0.001486	0.350948	0.006673	0.648963	0.00548567	0.56526	0.00444367	0.482533	0.041326	0.216767
Ag_Spike-02_0.2	-0.00222233	0.65502	0.000795	0.779644	-0.00428667	0.782301	-0.018513	0.806597	-0.00585333	0.77988	-0.0102215	0.0148117	0.652527	0.107211	0.793807	0.0399683	0.82519	0.530939	0.0444507	0.794631	0.0271723	0.811354	0.748522	0.638558	0.806121	0.136828	0.809917	0.811481	0.801399	0.778716	0.778939	0.627323	0.810381	0.804713	0.808478	0.786675	0.818394	0.823895	0.827794	0.000744	0.433212	-0.0080745	0.683722	0.00137867	0.615645	-0.00130233	0.517019	0.068897	0.263971
Ag_Spike-02_0.45	-0.0138743	0.695352	0.00639767	0.79865	-0.00598	0.804758	0.00174967	0.828302	-0.0169343	0.81314	-0.011585	0.0186293	0.617695	0.121821	0.835713	0.0458177	0.818633	0.701407	0.0902197	0.799426	0.0420477	0.828118	0.755714	0.67246	0.833845	0.145716	0.820708	0.821419	0.818496	0.778984	0.798155	0.691274	0.828901	0.817472	0.819554	0.796295	0.832212	0.820131	0.828983	-0.000112	0.420054	-0.000375	0.714194	-0.012122	0.674369	0.00316233	0.541469	-0.0141447	0.264237
Ag_Spike-03_0.1	-0.00191533	0.714637	-0.00117967	0.808107	-0.000264	0.808936	-0.018779	0.824623	-0.00784033	0.812688	-0.008183	0.005728	0.719915	0.030769	0.823213	0.0489877	0.843528	0.137846	0.0541623	0.809352	0.0241113	0.828016	0.71281	0.662505	0.813156	0.116163	0.825093	0.820562	0.822	0.812928	0.802918	0.700917	0.781336	0.818907	0.824405	0.787437	0.834632	0.848928	0.842878	0.00105967	0.438704	-0.00871233	0.689277	0.00138733	0.583378	0.00484033	0.570101	-0.004275	0.27892
Ag_Spike-03_0.2	-0.0134837	0.749296	7e-05	0.810388	-0.005636	0.803099	0.000461667	0.823706	-0.0154893	0.815859	-0.0102927	0.021727	0.729977	0.0347603	0.821354	0.0577507	0.817338	0.215969	0.0792087	0.804077	0.040407	0.82567	0.725813	0.701035	0.816716	0.139064	0.813413	0.81722	0.825415	0.801394	0.804612	0.726556	0.789633	0.81603	0.816598	0.782651	0.829057	0.819673	0.830706	0.000596333	0.48304	-0.002224	0.737898	-0.0106747	0.659421	-0.001302	0.633368	-0.0129273	0.316866
Ag_Spike-03_0.5	-0.0131283	0.757189	0.003171	0.814103	-0.008301	0.810309	0.00113533	0.824546	-0.0178473	0.811483	-0.00936	0.0244047	0.733149	0.0425997	0.809909	0.067942	0.813439	0.255486	0.0921897	0.808929	0.0504087	0.830891	0.737763	0.722043	0.820502	0.15473	0.810778	0.825211	0.822996	0.805946	0.804148	0.720655	0.790233	0.823077	0.814019	0.786084	0.825569	0.820205	0.836059	0.001638	0.513657	-0.00255833	0.753022	-0.00915633	0.680703	0.000856	0.655035	-0.006712	0.346032
Ag_Spike-04_0.1	0.00351767	0.0321977	0.003379	0.145314	0.000715667	0.169518	-0.000614667	0.204406	-0.00704167	0.160349	0.00228233	0.00980533	0.034705	0.000170667	0.713852	-0.00147533	0.673325	0.002311	-0.000447667	0.129323	0.00206667	0.301488	0.505295	0.126478	0.160509	0.016785	0.331499	0.196484	0.203987	0.0855167	0.0694093	0.0509123	0.112898	0.366342	0.213578	0.224209	0.491333	0.478954	0.750596	0.000445	0.00312033	-0.006373	0.0988527	-0.004789	0.028857	0.000182333	0.026561	-6.33333e-06	0.00655233
Ag_Spike-04_0.2	0.00162467	0.136837	-0.00364467	0.411575	0.00387067	0.470469	0.002781	0.475274	-0.00618967	0.406649	0.0240707	0.0311813	0.138725	0.00856133	0.823416	0.0102743	0.799956	0.010795	0.002218	0.38517	0.00623633	0.591258	0.68975	0.319607	0.500922	0.0327663	0.573166	0.518806	0.500527	0.238788	0.272177	0.178592	0.406804	0.590662	0.52472	0.550873	0.753063	0.704553	0.812038	0.00250567	0.0358593	0.00366567	0.129524	0.00735233	0.101164	0.000168333	0.05702	0.000215333	0.00333033
Ag_Spike-04_0.45	0.00164467	0.472019	-0.00703967	0.751887	0.00176033	0.768739	0.00615333	0.791272	-0.00779367	0.676934	0.127267	0.117941	0.56059	0.0367057	0.846017	0.023467	0.849474	0.105276	0.0210833	0.72633	0.0329567	0.816922	0.773285	0.674681	0.78302	0.0689053	0.806114	0.781089	0.787757	0.654831	0.584179	0.474511	0.694308	0.796675	0.789477	0.766961	0.842237	0.826193	0.845405	0.001954	0.131054	0.00362233	0.568557	0.00928567	0.470234	0.00711	0.342147	0.001519	0.041971
Ag_Spike-05_0.2	0.0206203	0.697958	0.0179765	0.815684	0.0259797	0.808773	0.0234653	0.81837	0.001114	0.810697	-0.011928	0.0164717	0.695261	0.117183	0.769559	0.145987	0.799721	0.527211	0.136891	0.803597	0.11601	0.824323	0.802099	0.751819	0.82554	0.178902	0.764471	0.820347	0.807298	0.790286	0.802599	0.645246	0.795772	0.824632	0.810881	0.798218	0.829785	0.800126	0.827901	0.000740667	0.41727	0.161416	0.761035	0.031965	0.647644	0.028215	0.505228	0.00766233	0.380034
Ag_Spike-05_0.27	0.00206567	0.735896	0.0271243	0.82003	0.00315833	0.814027	-0.0113387	0.818619	-0.00684033	0.817468	-0.00537733	0.023432	0.731839	0.168422	0.775267	0.203637	0.803945	0.667774	0.182462	0.805029	0.13128	0.819805	0.795005	0.773726	0.822293	0.254856	0.781775	0.82659	0.816948	0.801836	0.81522	0.673019	0.794434	0.824904	0.815643	0.799953	0.826775	0.81742	0.817799	0.005334	0.512256	0.155687	0.773246	0.00365167	0.691849	0.0120923	0.595555	0.00431333	0.428323
Ag_Spike-06_0.1	0.009989	0.441906	0.088125	0.697064	0.047261	0.719301	0.109044	0.72932	0.00854267	0.713525	0.0629285	0.072111	0.472271	0.054056	0.83438	0.0296147	0.809706	0.151075	0.0166837	0.701428	0.12064	0.779405	0.534625	0.461508	0.691183	0.0525017	0.7796	0.705726	0.755291	0.639761	0.604562	0.236767	0.660132	0.736788	0.740886	0.728496	0.80286	0.813829	0.814454	0.00303767	0.117575	0.059025	0.49776	0.122842	0.404333	0.0365897	0.258118	-0.0017755	0.0991517
Ag_Spike-06_0.2	0.0353443	0.549559	0.182026	0.758682	0.0920403	0.763087	0.0962013	0.772609	0.0418943	0.757122	0.195969	0.131933	0.563248	0.132109	0.823463	0.0830443	0.805363	0.275549	0.0438053	0.7475	0.137203	0.800825	0.59916	0.637937	0.774068	0.110964	0.783619	0.766032	0.760826	0.70073	0.693789	0.387774	0.727841	0.773017	0.76776	0.750845	0.813755	0.810316	0.816425	0.010437	0.235548	0.0696107	0.597089	0.275707	0.55015	0.0898313	0.372065	0.00343967	0.175572
Ag_Spike-06_0.5	0.0455833	0.580828	0.256368	0.787246	0.126949	0.765349	0.114274	0.789046	0.0908077	0.794578	0.231371	0.275207	0.676696	0.208079	0.821391	0.115324	0.803944	0.371565	0.0673273	0.779418	0.232619	0.822542	0.601901	0.679596	0.792982	0.119991	0.797604	0.784223	0.786331	0.733516	0.727748	0.467407	0.740874	0.791144	0.784276	0.756328	0.823959	0.829358	0.831778	0.012892	0.322339	0.0636467	0.645561	0.310053	0.591098	0.112135	0.482045	0.0089405	0.283988
Ag_Spike-07_0.1	0.00941733	0.683845	0.0009945	0.798204	0.00420233	0.80259	0.00400933	0.817586	-0.00276567	0.804087	-0.00821733	0.0195733	0.641261	0.0551513	0.802751	0.064232	0.811164	0.323824	0.0871847	0.799783	0.0692593	0.828354	0.74612	0.67992	0.812074	0.16309	0.804578	0.793222	0.801053	0.7716	0.784727	0.508831	0.812983	0.820564	0.801978	0.781246	0.839224	0.825652	0.841955	0.00266	0.441571	0.00204	0.696153	0.00893133	0.607228	0.00444167	0.491749	0.00190733	0.331456
Ag_Spike-07_0.2	0.0106937	0.733618	0.003053	0.807416	0.002036	0.802001	-0.0127187	0.815609	0.00267933	0.806146	-0.011749	0.0429403	0.708162	0.18118	0.744255	0.166376	0.75515	0.658668	0.228361	0.799322	0.156321	0.808263	0.756297	0.744341	0.82303	0.259398	0.754293	0.814821	0.808114	0.787804	0.808401	0.590566	0.813941	0.815387	0.802208	0.789951	0.821948	0.798523	0.809415	0.00145133	0.605106	-0.0014855	0.749864	0.00912233	0.700179	0.003837	0.646194	0.0187753	0.485543
Ag_Spike-07_0.5	0.000736	0.737421	0.00121067	0.810145	0.008965	0.803516	0.000267	0.819399	-0.000676333	0.811564	-0.0120747	0.0212563	0.724003	0.179445	0.788702	0.170218	0.789333	0.63127	0.216463	0.806366	0.150856	0.814374	0.758024	0.74675	0.818665	0.259681	0.779271	0.82179	0.809084	0.800198	0.810301	0.589412	0.807513	0.814138	0.815185	0.792411	0.826342	0.809251	0.808548	0.00103667	0.612654	0.004793	0.760496	0.00578567	0.702407	0.00258433	0.663388	0.003017	0.498349
Ag_Spike-08_0.1	0.00111067	0.452503	0.00908833	0.677312	0.0121517	0.686268	-0.0106897	0.716621	-0.00185067	0.662152	-0.00521067	0.0278947	0.461095	0.0355997	0.776118	0.0164917	0.807932	0.057572	0.00215067	0.751449	0.0222317	0.758011	0.688821	0.368357	0.734723	0.0914223	0.76648	0.694774	0.747188	0.61297	0.521381	0.365552	0.795536	0.751662	0.774312	0.724152	0.81237	0.785071	0.798623	0.00316	0.0982733	0.003714	0.46433	7.6e-05	0.379576	0.023874	0.205238	0.0128367	0.077532
Ag_Spike-08_0.2	0.025554	0.417295	0.00319233	0.650691	0.000356333	0.671682	0.021249	0.698774	0.001454	0.650427	-0.00613233	0.020344	0.470199	0.0214287	0.770222	0.0163803	0.802269	0.0273317	0.004697	0.74013	0.00249433	0.747887	0.668079	0.322784	0.722681	0.0572397	0.760847	0.672898	0.748724	0.606362	0.521251	0.241363	0.777564	0.742806	0.762593	0.710495	0.803372	0.780923	0.798812	0.00386333	0.102622	0.002393	0.46075	0.018442	0.367022	0.0160157	0.230306	0.0425193	0.112215
Ag_Spike-08_0.5	0.0183753	0.445332	0.00470433	0.671629	0.0121987	0.678163	-0.010401	0.7055	-0.000422667	0.677937	0.002649	0.0027695	0.540666	0.028829	0.785465	0.0344093	0.806427	0.038601	0.004538	0.744065	0.00132767	0.748341	0.669396	0.346869	0.728279	0.0544803	0.773906	0.671706	0.753264	0.629177	0.563778	0.233784	0.779344	0.738506	0.765733	0.710262	0.795946	0.790747	0.803422	0.00736967	0.13286	0.028723	0.446571	0.0218657	0.393348	0.00929867	0.332422	0.082326	0.070025
Ag_Spike-09_0.1	0.0128947	0.698983	-0.0003555	0.805968	0.0133547	0.807179	0.0018465	0.830218	0.017263	0.813341	-0.00260067	0.0254953	0.661889	0.107178	0.811907	0.049741	0.813494	0.50979	0.0687957	0.818515	0.0713693	0.834077	0.783974	0.689103	0.829613	0.153377	0.821488	0.825097	0.817305	0.795697	0.803198	0.513318	0.823667	0.83056	0.8239	0.802992	0.842825	0.834582	0.846085	0.000987333	0.458174	-0.000507	0.733723	0.001046	0.665393	0.0176703	0.530275	5e-06	0.304992
Ag_Spike-09_0.2	0.00637367	0.688676	0.000139333	0.791733	0.04159	0.798802	5.13333e-05	0.815365	-0.00314267	0.797786	5e-05	0.026873	0.661782	0.129539	0.766071	0.124863	0.789944	0.603782	0.082906	0.803456	0.102532	0.814763	0.768012	0.693837	0.817907	0.219776	0.777688	0.810954	0.802126	0.77728	0.792609	0.505006	0.813103	0.814905	0.80632	0.787778	0.828091	0.808392	0.826669	0.002186	0.487416	0.00238733	0.721677	0.00459967	0.675777	0.0015815	0.552686	0.00392533	0.309605
Ag_Spike-09_0.5	0.000851333	0.70988	0.00335567	0.801838	0.049135	0.805064	0.00207333	0.819929	0.00782267	0.804023	0.005571	0.059825	0.675142	0.189442	0.756398	0.126268	0.7961	0.657096	0.11051	0.808676	0.0917715	0.818289	0.769041	0.717581	0.823734	0.211317	0.788957	0.819846	0.805531	0.791387	0.804257	0.520497	0.816599	0.814333	0.81353	0.795383	0.828137	0.812472	0.817514	-0.000422	0.543827	-0.000195333	0.754598	0.0125907	0.695347	0.007738	0.648094	0.059101	0.366811
Ag_nucleocapsid-01_0.1	0.0479493	0.051009	0.0425143	0.0478455	0.053246	0.062025	0.014979	0.0548085	0.126946	0.256118	0.108506	0.300197	0.128722	0.011455	0.0633155	0.0453887	0.104275	0.020005	0.007207	0.0601957	0.0094805	0.0699567	0.0315057	0.254618	0.050104	0.139608	0.248624	0.034714	0.0729985	0.0486405	0.0339307	0.187772	0.045351	0.044237	0.037566	0.066286	0.107914	0.13998	0.101538	0.0345213	0.08982	0.059095	0.0581737	0.375012	0.465518	0.0407027	0.0320983	0.0363417	0.045433
Ag_nucleocapsid-01_0.2	0.037423	0.079	0.0458695	0.089269	0.02435	0.0917663	0.050261	0.151581	0.249875	0.250095	0.305888	0.391088	0.293191	0.0727577	0.138293	0.170012	0.402154	0.0523225	0.0234295	0.0935197	0.0477463	0.051169	0.0306185	0.407787	0.052984	0.308504	0.420419	0.0487115	0.176003	0.049376	0.031489	0.136738	0.0606037	0.050722	0.0914465	0.0676175	0.138234	0.251507	0.0678765	0.0509667	0.0547865	0.062305	0.05941	0.791831	0.796988	0.0438235	0.162327	0.046174	0.0522
Ag_nucleocapsid-01_0.5	0.0448485	0.103748	0.099545	0.097513	0.072617	0.0949403	0.099181	0.315709	0.173895	0.176643	0.327061	0.459021	0.4218	0.04309		0.320393	0.428416		0.109496	0.127871	0.0388615	0.228945	0.062621	0.402492	0.133381	0.445871	0.388084	0.0713375	0.288166	0.0717175	0.085383	0.323248	0.0729895	0.1088	0.182787	0.134264	0.410698	0.0979453	0.113787	0.0415515	0.0824767	0.147072	0.089497	0.766937	0.759089	0.075463	0.08911	0.0590483	0.165637
Ag_nucleocapsid-02_0.1	0.0171067	0.016886	0.0376027	0.0560535	0.0644715	0.0622057	0.05743	0.0843525	-0.009279	0.132489	0.0869517	0.128877	0.085493	-0.00180667	0.105267	0.0393987	0.194073	0.0265015	0.015395	0.109049	0.0299163	0.0816393	0.045271	0.176865	0.0523647	0.09477	0.259993	0.0547337	0.111916	0.0737673	0.158303	0.16314	0.0219177	0.0643297	0.087367	0.075328	0.049377	0.059891	0.111495	0.028975	0.060425	0.0154097	0.0520833	0.222809	0.255209	0.0473943	0.034564	0.0726643	0.049093
Ag_nucleocapsid-02_0.2	0.0387803	0.041444	0.04707	0.0773413	0.02369	0.0676755	0.039076	0.0811063	0.056511	0.166937	0.268856	0.25385	0.219176	0.042862	0.093109	0.196913	0.404752	0.045653	0.0194037	0.0616317	0.0226237	0.048596	0.0281147	0.393335	0.0278513	0.299408	0.433753	0.057165	0.164943	0.0341897	0.2113	0.142304	0.0360527	0.045604	0.106721	0.0871187	0.08182	0.107645	0.100021	0.0320327	0.0761173	0.036565	0.0423197	0.736482	0.773805	0.0301707	0.0411157	0.0349093	0.031092
Ag_nucleocapsid-02_0.5	0.0390083	0.0515333	0.0512043	0.0615287	0.043958	0.109117	0.0750357	0.0938713	0.071081	0.154846	0.346726	0.323857	0.346005	0.0180255	0.054812	0.332556	0.424515	0.114677	0.013152	0.0598143	0.00999033	0.0474977	0.037504	0.450235		0.417507	0.48056	0.0579263	0.214973	0.045477	0.444241	0.21654	0.0305433	0.070956	0.0821743	0.055464	0.0780293	0.0412163	0.087305	0.031833	0.0775597	0.0570153	0.0775397	0.714904	0.721722	0.059883	0.0446237	0.0536253	0.0439577
Ag_nucleocapsid-03_0.1	0.0643423	0.0588765	0.082826	0.141549	0.0236465	0.124355	0.0445225	0.139653	0.197006	0.290998	0.186126	0.39547	0.245387	0.0268747	0.159019	0.115184	0.383625	0.114656	0.0511445	0.150295	0.022958	0.257639	0.0691577	0.364574	0.140577	0.313741	0.358415		0.181884		0.0905897	0.249436	0.029884	0.167447	0.137616	0.134439	0.301542	0.172844	0.051223	0.0576713	0.115128	0.0407163	0.0703235	0.241	0.201004	0.028904	0.0718433	0.056227	0.0742375
Ag_nucleocapsid-03_0.2	0.044772	0.114134	0.100922	0.13352	0.0773595	0.11682	0.079826	0.223961	0.376294	0.267261	0.409901	0.515717	0.508812	0.05286	0.085795	0.429812	0.414273	0.254136	0.0625803	0.143323		0.165054	0.104458	0.33456	0.124857	0.478885	0.465643		0.321411	0.129453	0.063163	0.208809	0.206753	0.164976	0.27264	0.035756	0.46352	0.177315	0.0978575	0.069566	0.092976	0.0545827	0.039385	0.762344	0.754022	0.07832	0.092702	0.0716193	0.146635
Ag_nucleocapsid-03_0.5	0.0633825	0.090254	0.111722	0.149508	0.052054	0.110362	0.14991	0.3239	0.462021	0.318151	0.508624	0.554035	0.566493	0.06447	0.133913	0.508458	0.534995	0.033368	0.074861	0.315548	0.217651	0.2383	0.208072	0.117008	0.195639	0.614416	0.510755	0.156599	0.436529	0.314826	0.091674	0.34282	0.269679	0.407883	0.27982	0.102937	0.336642	0.14713	0.180713	0.0583433	0.109421	0.127677	0.136514	0.771239	0.75018	0.091107	0.102824	0.10289	0.161316
Ag_nucleocapsid-04_0.1	0.048065	0.072482	0.05882	0.167688	0.03416	0.188275	0.103616	0.14354	0.059782	0.208389	0.168701	0.270698	0.186039	0.0201757	0.485468	0.121683	0.340378	0.0696617	0.021717	0.090944	0.0263687	0.124267	0.0736893	0.109754	0.087414	0.233793	0.35479	0.0600897	0.124819	0.0652645	0.081175	0.178049	0.114288	0.173022	0.124034	0.0695623			0.08985	0.0515453	0.0972733	0.0420137	0.0735687	0.27263	0.275404	0.0459377	0.047385	0.0654923	0.0612463
Ag_nucleocapsid-04_0.2	0.0532323	0.136998	0.070254	0.153536	0.0391063	0.111637	0.0983957	0.148204	0.129143	0.226214	0.3704	0.38161	0.297558	0.0662663	0.140277	0.294408	0.406203	0.0189165	0.0612673	0.143972	0.0245075	0.0794847	0.0516217	0.209401	0.0792443	0.417356	0.453889	0.0782733	0.22546	0.050269	0.0489233	0.214411	0.145786	0.115471	0.105546	0.098193	0.165125	0.132132	0.084276	0.0424823	0.08772	0.0515953	0.0764767	0.677911	0.742195	0.0399223	0.0571963	0.0520487	0.062527
Ag_nucleocapsid-04_0.5	0.054866	0.0686245	0.08552	0.096042	0.0514425	0.0813965	0.140593	0.209497	0.157162	0.212609	0.457597	0.456466	0.393623	0.061062	0.122745	0.397141	0.458122	0.0514665	0.100573	0.208301	0.024987	0.0516175	0.0698247	0.316337	0.0477063	0.510619	0.505777	0.0782933	0.29248	0.062329	0.0468817	0.267189	0.201202	0.100245	0.15994	0.0719323	0.125342	0.113966	0.112552	0.0438567	0.0884763	0.114543	0.092577	0.755202	0.766255	0.0564633	0.0702937	0.0727187	0.0753127
Ag_nucleocapsid-05_0.1	0.0564415	0.0457953	0.0512857	0.103384	0.026878	0.0556723	0.0499015	0.094297	0.007757	0.131721	0.279704	0.238736	0.300464	-0.006887	0.11297	0.192328	0.256299	0.0118993	0.022831	0.110493	0.014923	0.0756213	0.0371493	0.028919	0.04711	0.365075	0.394754	0.0462667	0.104446	0.035829	0.0236763	0.324884	0.033397	0.099003	0.0891457	0.02847	0.116661	0.0837427	0.139882	0.032115	0.0572217	0.0374747	0.0551575	0.728435	0.735664	0.0302317	0.040791	0.0477295	0.0369567
Ag_nucleocapsid-05_0.2	0.0286095	0.056151	0.046911	0.161535	0.0312757	0.170918	0.131508	0.0875137	0.03876	0.131014	0.330217	0.281625	0.335594	0.0070065	0.285312	0.299331	0.334019	0.0549903	0.0121587	0.058874	0.0107093	0.0507567	0.0444673	0.057218	0.0224653	0.395375	0.430529	0.0434813	0.132395	0.0392317	0.0271605	0.377977	0.0398247	0.100511	0.0902783	0.0573163	0.162859	0.12791	0.0955783	0.0316083	0.050798	0.0495167	0.0805857	0.759931	0.78278	0.0361797	0.0502767	0.0654053	0.0797397
Ag_nucleocapsid-05_0.5	0.022691	0.0815357	0.0398067	0.0621267	0.0344733	0.079105	0.0981277	0.106943	0.0509027	0.1175	0.369744	0.356177	0.355212	0.0287367	0.048449	0.339903	0.40514		0.0177673	0.0504327	0.0166307	0.0310293	0.0418743	0.082116	0.021233	0.440641	0.470262	0.0530823	0.197968	0.035892	0.0413703	0.403552	0.0889993	0.0865537	0.0922607	0.0758103	0.0934565	0.0647463	0.0913805	0.024782	0.0573123	0.100686	0.108365	0.705433	0.726626	0.0405157	0.0505957	0.0757763	0.0599347
Ag_nucleocapsid-06_0.1	-0.005756	-0.0111997	0.00951433	-0.00740167	-0.00696967	-0.005962	-0.00182267	-0.00825033	-0.0123867	0.0150423	0.0729103	0.0382077	0.0523307	-0.00994167	0.00519567	0.005216	0.0379065	-0.00841067	0.001691	0.009089	-0.000348	0.0309903	-0.00123833	-0.0102053	-0.00992167	0.0909137	0.168799	0.0086865	0.0397605	0.006884	-0.007716	0.00877567	0.003478	-0.001385	0.013149	0.001572	0.019317	0.036543	-0.00331933	-0.000503667	0.006018	0.00947167	0.003252	0.123931	0.141459	0.00162433	0.00132433	-0.009306	0.0173993
Ag_nucleocapsid-06_0.2	0.0161097	0.0166117	0.008356	0.0178645	-0.00106133	-0.00732733	0.0155897	0.00989667	-0.0139643	0.0197833	0.30008	0.121233	0.176692	-0.0125485	0.0274493	0.223583	0.310262	-0.010482	0.037983	0.0338783	0.008655	0.02581	0.007049	-0.00656633	0.0174867	0.345835	0.443901	0.0163335	0.11909	0.0114223	0.00868433	0.090904	0.00229867	0.0458405	0.0716587	0.037297	0.0076345	0.02524	0.0172237	0.00790033	0.015373	0.00241167	0.00878633	0.187247	0.192003	0.00680767	0.006778	-0.000702667	0.00567467
Ag_nucleocapsid-06_0.3	0.054615	0.0161423	0.0163727	0.016878	-0.005811	-0.002367	0.068874	0.108124	0.00732967	0.029866	0.421366	0.347601	0.421219	-0.014363	0.002289	0.457805	0.551289	-0.0104057	0.0432583	0.0464953	0.00382933	0.012461	0.0267207	0.0013385	0.0130063	0.509094	0.588035	0.0406973	0.229015	0.022909	0.11821	0.124645	0.0152833	0.0751313	0.0961427	0.05047	0.009512	0.0265373	0.0222703	0.013111	0.0203307	0.004735	0.0140563	0.181375	0.176359	0.0108177	0.02255	0.023201	0.0214603
Ag_nucleocapsid-07_0.1	0.071439	0.570385	0.112235	0.088889	0.192139	0.200037	0.065107	0.0995315	0.083863	0.401265	0.296143	0.27878	0.513239	0.193711	0.146903	0.155701	0.23424	0.082115	0.047572	0.154863	0.077597	0.192291	0.23191	0.150383		0.240764		0.0929195	0.25802	0.056303	0.302528	0.183629	0.090423	0.074543	0.0517025	0.031877	0.356363	0.144927	0.184899	0.061523	0.0949943	0.038006	0.0688735	0.373081	0.492171	0.388359	0.420781	0.226519	0.226604
Ag_nucleocapsid-07_0.2	0.0475613	0.58975	0.070922	0.064349	0.134721	0.334263	0.0997045	0.2586	0.106939	0.451219	0.366067	0.395702	0.531462	0.265028	0.181874	0.3127	0.399657	0.091211	0.0292753	0.139108	0.037151	0.082496	0.415105	0.359522	0.340616	0.480268	0.501576	0.181629	0.299857	0.156259	0.362577	0.213675	0.199886	0.317916	0.155629	0.097058	0.579068	0.325418	0.314087	0.0772967	0.140014	0.039557	0.297467	0.35015	0.583957	0.438522	0.525248	0.499172	0.324969
Ag_nucleocapsid-08_0.1	0.0874165	0.504542	0.112627	0.2241	0.059798	0.098713	0.0018815	0.0211885	0.093614	0.151959	0.178762	0.314235	0.199125	0.217371	0.014027	0.032447	0.041491	0.04317	0.463312	0.515184	0.052711	0.102569	0.007873	0.489148	0.422677	0.6311	0.636644	0.0978393	0.207573	0.036812	0.186479	0.102145	0.34598	0.050251	0.0672227	0.259501	0.153346	0.051604	0.0250285	0.0503087	0.07067	0.091742	0.0302725	0.293096	0.526867	0.119233	0.355467	0.617939	0.318336
Ag_nucleocapsid-08_0.2	0.34218	0.380068	0.12704	0.283931	0.030873	0.152305	0.0683507	0.0676077	0.0812225	0.0844815	0.126668	0.215303	0.189031	0.129852	0.165561	0.0481645	0.0327675	0.004093	0.491007	0.538615	0.146687	0.072705	0.0362163	0.524291	0.134642	0.633485	0.589909	0.124095	0.175921	0.130854	0.213306	0.0788047	0.37126	0.0580863	0.12102	0.281297	0.174581	0.0423987	0.034529	0.0270153	0.0681177	0.0405	0.03563	0.357826	0.542163	0.0518287	0.357226	0.577096	0.146844
Ag_nucleocapsid-08_0.45	0.162626	0.140595	0.127018	0.270466	0.0707207		0.0866863	0.0885345	0.04623	0.181611	0.147442	0.161394	0.166434	0.05064	0.165126	0.060463	0.108368	0.0408063	0.493766	0.543087	0.0830747	0.0976103	0.0654785	0.554673	0.070316	0.657224	0.65236	0.169884	0.124066	0.0582747	0.241282	0.143042	0.429786	0.307759	0.102615	0.327561	0.341407	0.067829	0.0578043	0.0734763	0.087357	0.0977297	0.036344	0.793916	0.771502	0.0866237	0.183318	0.380244	0.200651
Ag_nucleocapsid-09_0.1	0.00203267	0.00398033	0.00175067	0.00462033	0.00228033	0.00120833	0.010289	0.003944	0.010806	0.0150927	0.000577667	0.0188043	0.013334	-0.00114767	0.090002	0.00364167	0.0472757	-5e-06	-0.000987333	0.00788233	0.00557133	0.0128813	0.000653	0.000765333	-0.00057	0.00346167	0.0256923	0.001665	0.0119073	0.00759	0.00301367	0.000920333	0.00622	0.009908	0.0154577	0.000247667	0.0185473	0.0343603	0.0267045	-0.002214	-0.000933667	-0.00315633	0.00182167	0.004942	-0.000759667	4.75e-05	0.0037845	0.00308533	0.00432467
Ag_nucleocapsid-09_0.2	0.0372	0.036079	0.0163415	0.010481	0.0038975	0.0182817	0.112931	0.051129	0.056007	0.0476697	0.0124563	0.05045	0.079847	0.004658	0.169324	0.0513017	0.146117	0.00402633	0.036657	0.0414253	0.0661533	0.0761843	0.0227233	0.0119293	0.0379805	0.0157147	0.1105	0.0169635	0.058561	0.046219	0.0141413	0.0293047	0.0355917	0.0300815	0.0450635	0.0258165	0.080024	0.142303	0.085188	0.0119737	0.0226827	0.0138343	0.007434	0.07102	0.026484	0.018242	0.0163933	0.0140693	0.0676135
Ag_nucleocapsid-09_0.35	0.001696	0.120392	0.123764	0.0825205	0.101288	0.139158	0.065675	0.006975	0.0893133	0.328147	0.112338	0.319606	0.43431	0.0433875		0.158686	0.160807	0.0321475	0.084056	0.0903765	0.162685	0.112828	0.145121	0.205581	0.077519	0.123343	0.251257	0.0442705	0.2671	0.058622	0.188429	0.208856	0.135298	0.12706	0.127292	0.100366	0.198562	0.256338	0.069095	0.064085	0.112563	0.0986813	0.118213	0.13046	0.191136	0.115003	0.162392	0.105091	0.142516
Ag_Diphteria_0.3	0.747732	0.720363	0.792554	0.80102	0.726185	0.743064	0.527447	0.589858	0.815	0.826134	0.84446	0.82809	0.832834	0.594985	0.727922	0.825323	0.832414	0.812962	0.0643143	0.0730957	0.732577	0.704358	0.767512	0.831876	0.397125	0.743664	0.764698	0.839254	0.786089	0.788822	0.536247	0.0829797	0.625698	0.808314	0.774467	0.776911	0.826336	0.814475	0.217769	0.137994	0.27698	0.820306	0.811775	0.763257	0.751282	0.73733	0.730163	0.820914	0.828716
Ag_Tetanus_0.3	0.844739	0.828395	0.837562	0.838165	0.81649	0.817395	0.812964	0.818549	0.830621	0.838126	0.856046	0.835949	0.839682	0.763962	0.781828	0.835443	0.823172	0.826596	0.418388	0.44859	0.831376	0.809453	0.797589	0.840275	0.838641	0.839697	0.815643	0.841533	0.822214	0.836566	0.794467	0.710212	0.802807	0.836734	0.808593	0.818987	0.828305	0.837309	0.81269	0.455975	0.554728	0.826453	0.809746	0.826541	0.818889	0.794723	0.769513	0.840028	0.856093
Ag_Measles_0.5	0.317602	0.235503	0.296214	0.305902	0.117989	0.153823	0.345894	0.43914	0.401005	0.428891	0.514677	0.502523	0.500176	0.000833333	-0.0262133	0.250928	0.257714	0.386069	0.341544	0.41669	0.473673	0.40466	0.31708	0.275489	0.287097	0.130261	0.161886	0.279009	0.231533	0.258913	0.0837123	0.369712	0.227145	0.009694	0.14646	0.35031	0.477494	0.307431	0.457914	0.147317	0.206365	0.35753	0.44946	0.551981	0.516434	0.351413	0.266545	0.411106	0.406609
Ag_Influenza_0.2	0.812681	0.750986	0.654382	0.650789	0.574401	0.554489	0.767665	0.699553	0.785957	0.75418	0.783459	0.814393	0.788254	0.541358	0.561354	0.797912	0.74148	0.631567	0.614386	0.447724	0.791724	0.731294	0.759074	0.64572	0.640789	0.574997	0.638507	0.793812	0.707345	0.759057	0.608081	0.611188	0.500903	0.663275	0.641956	0.712053	0.693366	0.73981	0.696896	0.639766	0.762909	0.64292	0.671586	0.776636	0.742104	0.675187	0.684412	0.822121	0.827334
Ag_RSV_0.5	0.606048	0.670664	0.663595	0.685573	0.655064	0.718128	0.615076	0.659837	0.599485	0.592076	0.726526	0.734258	0.73188	0.473093	0.498112	0.631019	0.57549	0.630467	0.515843	0.607012	0.686728	0.614806	0.629012	0.572375	0.697657	0.552518	0.547205	0.593471	0.651927	0.498469	0.568021	0.701465	0.349351	0.603488	0.604042	0.648241	0.68925	0.515202	0.670961	0.62127	0.673532	0.671851	0.708195	0.640922	0.667034	0.683931	0.674334	0.703725	0.692053
Peptid_Polio	0.821406	0.808105	0.743147	0.742515	0.341352	0.386392	0.220807	0.207971	0.343733	0.384728	0.812675	0.805163	0.80757	0.535387	0.706646	0.815697	0.810326	0.473853	0.191652	0.176891	0.425191	0.354069	0.230292	0.525851	0.696991	0.0172507	0.07827	0.745145	0.819998	0.017409	0.821024	0.718009	0.0638413	0.757241	0.819832	0.740927	0.334332	0.816285	0.652912	0.251242	0.723356	0.794096	0.794171	0.551233	0.532492	0.814246	0.808321	0.610828	0.484604
Peptid_C.trach-01	0.001442	0.007526	-0.000245667	-0.00209	0.00432333	0.00179333	0.00388033	0.015934	0.000487667	0.016427	0.00202433	0.0169563	0.008618	0.000980333	0.0113487	0.000909667	0.000918	0.001163	0.003386	0.000964667	-0.00100867	-0.000983667	0.000738	0.00243467	-0.000961667	0.003434	0.011561	0.00138867	0.185479	0.00895967	0.008659	0.000580333	0.000106667	-0.000951333	0.0422197	0.00900167	0.00611367	0.0236563	-0.00300333	0.001796	-0.00340367	0.00409667	0.011909	-0.000400667	-0.000522667	0.014722	0.0403617	-0.009279	0.0137697
Peptid_C.trach-02	0.00505867	0.00961533	0.000468333	-0.00159233	0.00618667	0.000531	-0.000643333	0.00381733	-0.00133133	-0.0107563	0.00140833	-0.011377	-0.001108	-0.000269667	-0.0159583	-0.00242633	-0.014371	0.00332933	0.00230433	-0.00145133	-0.000394	-0.004882	0.00715233	0.00248433	0.008289	0.000276333	-0.0151123	0.000596	0.603935	-0.001679	0.004879	0.007185	-0.000338333	-0.00635167	0.012883	-0.001703	-0.003355	-0.014851	-0.001914	0.00107033	-0.00377633	0.000172	-0.00254433	0.026808	0.0282177	0.00127033	-0.00351533	-0.001787	0.00358233
Peptid_C.trach-03	-0.004138	-0.000255667	-0.000952	0.00374933	0.00331233	0.001349	-0.000818	0.00920033	0.000902	-0.007039	0.000253667	-0.00420033	-0.00169233	-0.001816	-0.009972	0.00192133	-0.0126827	0.000171667	0.000835	-0.000413333	0.000742667	-0.002461	0.00181533	-0.000242	4.46667e-05	-0.00123467	-0.00420567	0.00319367	-0.00264833	-0.00257533	-0.000119	0.00134733	0.000204	-0.00101967	0.043078	-0.000964333	-0.001272	-0.005981	-0.002909	-0.00065	-0.000269667	0.000657	-0.00212367	-3.33333e-05	0.00321733	-0.001497	-0.00220933	0.001577	-0.00282533
Peptid_C.trach-04	0.0307603	0.0036535	0.0151087	0.003391	0.0691283	0.052391	0.00782367	0.00203867	0.00865933	0.0363557	0.0228897	0.013821	0.0179413	0.0571	-0.0137135	0.002171	0.082096	0.0149957	0.00156233	0.0131673	0.000981333	-0.00146533	0.000285	0.0160013	0.0145497	0.006722	0.200543	0.00247267	0.159778	0.0145803	0.764054	0.00828	0.00164133	0.00184367	0.0119617	0.033155	0.0101937	-0.015788	0.033754	0.00180633	0.016273	0.003358	0.004249	0.00103867	-9.16667e-05	0.00280067	0.01256	0.0216493	0.000554333
Peptid_C.trach-05	-0.002849	0.00146633	0.005421	-0.00184367	-0.00129833	0.001509	-0.003383	-0.00171233	0.00264667	0.002521	0.000955333	0.007831	-0.001839	0.00112067	-0.01461	-0.001028	-0.0175907	0.000317667	-0.00123367	-0.000340667	0.001053	-0.00215967	-0.000717667	0.000786667	-0.000124	0.00335467	-0.00670067	0.000179667	0.0466543	-0.000271667	-0.00394667	-0.000232333	-0.00476033	-0.000801333	0.000932667	0.00853	0.004024	-0.0151807	-0.00272167	-0.000277333	0.002922	0.000320667	-0.002871	-0.001762	-0.002651	-1e-06	-0.002362	0.0262923	0.00201433
Peptid_C.trach-06	-0.006723	-0.00137033	-0.00154367	0.001322	-0.00236967	-0.00207267	-0.00578133	-0.005594	0.00212667	-0.00700233	-0.000662333	0.00243	-0.000682667	-0.001446	-0.048415	0.001965	-0.022446	0.005476	-7.66667e-05	-0.006408	0.010436	-0.00222	-0.002227	-0.001306	-0.000507	-0.00391033	-0.00911367	-0.000923333	0.025404	-0.00272833	0.000399667	0.00158567	-0.00229567	-0.000745333	-0.00138733	-0.000281	-0.00455567	-0.0194743	-0.004181	-0.002071	0.000115	0.000549333	-0.00201367	-0.002952	-0.004229	0.00260533	0.00675633	-0.00501833	-0.00365067
human-IgG_0.05	0.847188	0.841625	0.839251	0.841747	0.828933	0.833613	0.83047	0.843477	0.818702	0.843384	0.849299	0.832631	0.83459	0.827659	0.8272	0.831888	0.825208	0.840347	0.829854	0.834701	0.843302	0.836908	0.838287	0.837151	0.831327	0.835442	0.828768	0.850669	0.834579	0.835753	0.83932	0.84295	0.831681	0.84471	0.833764	0.832152	0.829097	0.837484	0.839283	0.83845	0.845476	0.853119	0.845934	0.839199	0.846606	0.850393	0.847578	0.850407	0.859849
human-IgG_0.1	0.858395	0.85393	0.851523	0.855681	0.844265	0.850241	0.848783	0.855023	0.843869	0.851415	0.859718	0.840761	0.843233	0.851753	0.842617	0.853267	0.839743	0.850688	0.850236	0.850473	0.854719	0.845733	0.852593	0.85326	0.854027	0.854777	0.843264	0.864619	0.848515	0.856953	0.864051	0.858048	0.852153	0.852607	0.847864	0.845567	0.841483	0.85136	0.85128	0.853521	0.857964	0.867745	0.855075	0.849468	0.852623	0.860351	0.860633	0.861538	0.867628
human-IgG_0.15	0.85452	0.842818	0.845686	0.841077	0.841267	0.839591	0.84005	0.84357	0.836278	0.842036	0.849879	0.833942	0.833548	0.843113	0.834943	0.844119	0.833961	0.843482	0.844026	0.840691	0.85017	0.834997	0.845487	0.843375	0.845271	0.848215	0.836065	0.853895	0.840051	0.850566	0.856212	0.849961	0.839741	0.840985	0.835354	0.836335	0.827771	0.844129	0.839043	0.846586	0.856982	0.861417	0.849682	0.844705	0.849187	0.853997	0.859466	0.863559	0.867892
human-IgG_0.2	0.858705	0.841653	0.849378	0.847008	0.847372	0.838253	0.839648	0.845855	0.841784	0.842437	0.853628	0.841598	0.842257	0.848184	0.828385	0.845622	0.828579	0.842722	0.846706	0.842795	0.854236	0.839924	0.846635	0.84393	0.841937	0.853092	0.838944	0.855654	0.835356	0.85202	0.857346	0.856091	0.838049	0.847723	0.834487	0.833967	0.834977	0.845392	0.841729	0.850339	0.860978	0.865392	0.852567	0.854512	0.845106	0.857403	0.86285	0.865847	0.871616
human-IgM_0.1	0.0467517	0.05095	0.0515737	0.070799	0.027875	0.0464213	0.0463447	0.0538343	0.0184867	0.0701583	0.0675797	0.071722	0.064328	0.0149983	0.046061	0.0205787	0.0617187	0.0434903	0.0398363	0.0520143	0.0686523	0.0681843	0.0567873	0.0467693	0.017825	0.0403783	0.05066	0.0600807	0.04792	0.0415267	0.0315507	0.0402593	0.032497	0.0510867	0.0536827	0.041515	0.0634433	0.113246	0.0612047	0.0511367	0.0736217	0.0706747	0.0814927	0.07127	0.085635	0.0779293	0.0819287	0.070064	0.0784503
human-IgM_0.2	0.227478	0.302085	0.229337	0.287188	0.184768	0.2534	0.241682	0.300488	0.172618	0.349855	0.383373	0.356422	0.321553	0.184053	0.33079	0.207212	0.289973	0.31664	0.201874	0.252163	0.345642	0.348459	0.269652	0.265135	0.178617	0.23607	0.270896	0.320559	0.251144	0.241141	0.230028	0.274954	0.189661	0.266329	0.279172	0.227218	0.31571	0.371195	0.292973	0.224042	0.313184	0.322137	0.376323	0.405585	0.422246	0.419004	0.383934	0.427856	0.427965
buffer	-0.000376	0.000155333	-0.00213233	-0.001327	0.0102763	0.00211833	0.000491333	-0.000753667	0.00139633	0.0140963	0.00207867	0.00288367	0.001736	0.00268233	0.0214867	-0.000405667	0.022165	0.00116567	0.000200333	0.002796	0.000349	-0.000557	0.00297833	-0.001236	-0.000114333	0.000867667	-0.00144967	0.000798	0.00721367	-0.001423	0.00316867	-0.000758333	0.000626667	0.00276267	-0.00349233	0.00390967	-0.000746667	0.088902	0.00255133	0.00114467	0.000854	0.00655233	9.43333e-05	0.000457333	0.000369	0.00106767	-0.00324067	-0.000764667	0.000835333
HRP-labeled-protein_0.2	0.852852	0.842144	0.839642	0.845069	0.833533	0.836195	0.806547	0.826481	0.816573	0.846727	0.850091	0.845815	0.845641	0.822714	0.839116	0.830846	0.827945	0.837168	0.800834	0.821182	0.845259	0.835667	0.840879	0.840866	0.802588	0.836069	0.84012	0.834258	0.837414	0.817117	0.836627	0.834683	0.833548	0.841589	0.82466	0.839791	0.829781	0.845478	0.84755	0.840039	0.839961	0.842872	0.842059	0.832237	0.836605	0.837095	0.85593	0.83359	0.858789
[truncated: 5 more columns]
